# Supplementary material for: Re-description of Parasphaerosyllisindica Monro, 1937 (Annelida, Syllidae), with the establishment of a new species from western Mexico
Source: Biodivers Data J. 2024 Jan 31;12:e116082. doi: 10.3897/BDJ.12.e116082 (PMC10851158; doi:10.3897/BDJ.12.e116082)
Supplement: XML Treatment for Parasphaerosyllis indica [file BDJ.12.e116082-treatment1.xml]

<!DOCTYPE tp:taxon-treatment
  PUBLIC "-//TaxonX//DTD Taxonomic Treatment Publishing DTD v0 20100105//EN" "tax-treatment-NSO.dtd">
<tp:taxon-treatment xmlns:tp="http://www.plazi.org/taxpub"><tp:treatment-meta><mixed-citation publication-type="journal"><person-group><name><surname>Góngora-Garza</surname><given-names>Gerardo</given-names></name><name><surname>Tovar-Hernández</surname><given-names>María Ana</given-names></name><name><surname>de León-González</surname><given-names>Jesús Angel</given-names></name></person-group><article-title>Re-description of <italic><tp:taxon-name><tp:taxon-name-part taxon-name-part-type="genus" reg="Parasphaerosyllis">Parasphaerosyllis</tp:taxon-name-part><tp:taxon-name-part taxon-name-part-type="species" reg="indica">indica</tp:taxon-name-part></tp:taxon-name></italic> Monro, 1937 (<tp:taxon-name><tp:taxon-name-part taxon-name-part-type="phylum">Annelida</tp:taxon-name-part></tp:taxon-name>, <tp:taxon-name><tp:taxon-name-part taxon-name-part-type="family">Syllidae</tp:taxon-name-part></tp:taxon-name>), with the establishment of a new species from western Mexico</article-title><source>Biodivers Data J</source><day>31</day><month>01</month><year>2024</year><volume>12</volume><pub-id pub-id-type="doi">10.3897/BDJ.12.e116082</pub-id></mixed-citation></tp:treatment-meta><tp:nomenclature><tp:taxon-name>
            <object-id xmlns:xlink="http://www.w3.org/1999/xlink" content-type="arpha" xlink:type="simple">F4B9F78B-E2C4-525C-AFB9-D8418525E8CB</object-id>
            <tp:taxon-name-part taxon-name-part-type="genus">Parasphaerosyllis</tp:taxon-name-part>
            <tp:taxon-name-part taxon-name-part-type="species">indica</tp:taxon-name-part>
          </tp:taxon-name><tp:taxon-authority>Monro, 1937</tp:taxon-authority><tp:nomenclature-citation-list><tp:nomenclature-citation><tp:taxon-name>
                <tp:taxon-name-part taxon-name-part-type="genus" reg="Parasphaerosyllis"/>
                <tp:taxon-name-part taxon-name-part-type="species" reg="indica"/>
              </tp:taxon-name><comment><italic><tp:taxon-name><tp:taxon-name-part taxon-name-part-type="genus" reg="Parasphaerosyllis">Parasphaerosyllis</tp:taxon-name-part><tp:taxon-name-part taxon-name-part-type="species" reg="indica">indica</tp:taxon-name-part></tp:taxon-name></italic> Monro, 1937: 273, text-fig. 8.— <xref ref-type="bibr" rid="B10790943">Fauvel 1939</xref>: 298 (Annam Sea, French Indochina); <xref ref-type="bibr" rid="B10790952">Fauvel 1950</xref>: 351 (Dakar, Senegal); <xref ref-type="bibr" rid="B10790961">Fauvel 1953</xref>: 162, fig. 80c–d (Arabian coast); <xref ref-type="bibr" rid="B10791135">Rioja 1958</xref>: 246–251, figs. 21–27 (Isla Verde, Gulf of Mexico); <xref ref-type="bibr" rid="B10790970">Fauvel and Rullier 1959</xref>: 514–515 (Gorea Island, Senegal); <xref ref-type="bibr" rid="B10791005">Hartmann-Schröder 1965</xref>: 115 (Maui, Hawaii); <xref ref-type="bibr" rid="B10791014">Hartmann-Schröder 1980</xref>: 49 (Exmouth, northwest Australia); <xref ref-type="bibr" rid="B10791023">Hartmann-Schröder 1987</xref>: 32 (Victoria, Australia); <xref ref-type="bibr" rid="B10791032">Hartmann-Schröder 1991</xref>: 27 (Queensland, Australia); <xref ref-type="bibr" rid="B10791171">Rullier 1964</xref>: 165 (Cameroon); <xref ref-type="bibr" rid="B10791180">Rullier 1972</xref>: 69 (New Caledonia); <xref ref-type="bibr" rid="B10791222">Westheide 1974</xref>: 64–67, figs. 27–29 (Galapagos); <xref ref-type="bibr" rid="B10790704">Cantone 1976</xref>: 230 (Somalia); <xref ref-type="bibr" rid="B10814459">San Martín 1991</xref>: 234 (Cuba); <xref ref-type="bibr" rid="B10790870">San Martín et al. 2008</xref>: 146, figs. 19E–F, 22A–E, 24A–B (Tasman Sea and Western Australia); <xref ref-type="bibr" rid="B10790780">Liñero-Arana and Díaz-Díaz 2011</xref>: 24, figs 4.8–4.10 (Venezuela); <xref ref-type="bibr" rid="B10790695">Aguado et al. 2015</xref>: 49, figs. 5F (Lizard Island, Australia); <xref ref-type="bibr" rid="B10790713">Cañete 2017</xref>: 1070–1071, figs. 1a–g (Easter island, Chile).</comment></tp:nomenclature-citation></tp:nomenclature-citation-list></tp:nomenclature><tp:treatment-sec sec-type="materials"><title>Materials</title><list list-type="alpha-lower" list-content="occurrences"><list-item><p><bold>Type status:</bold> <named-content xmlns:xlink="http://www.w3.org/1999/xlink" content-type="dwc:typeStatus" xlink:type="simple">Holotype</named-content>. <bold>Occurrence:</bold> occurrenceID: <named-content xmlns:xlink="http://www.w3.org/1999/xlink" content-type="dwc:occurrenceID" xlink:type="simple">5F89365A-89A3-5353-9EBC-8135225D86BE</named-content>; <bold>Location:</bold> higherGeographyID: <named-content xmlns:xlink="http://www.w3.org/1999/xlink" content-type="dwc:higherGeographyID" xlink:type="simple">Western Indian Ocean</named-content>; higherGeography: <named-content xmlns:xlink="http://www.w3.org/1999/xlink" content-type="dwc:higherGeography" xlink:type="simple">Arabian Sea</named-content>; country: <named-content xmlns:xlink="http://www.w3.org/1999/xlink" content-type="dwc:country" xlink:type="simple">Oman</named-content>; verbatimDepth: <named-content xmlns:xlink="http://www.w3.org/1999/xlink" content-type="dwc:verbatimDepth" xlink:type="simple">13.5 m</named-content>; decimalLatitude: <named-content xmlns:xlink="http://www.w3.org/1999/xlink" content-type="dwc:decimalLatitude" xlink:type="simple">19.3767</named-content>; decimalLongitude: <named-content xmlns:xlink="http://www.w3.org/1999/xlink" content-type="dwc:decimalLongitude" xlink:type="simple">57.8833</named-content>; <bold>Event:</bold> eventDate: <named-content xmlns:xlink="http://www.w3.org/1999/xlink" content-type="dwc:eventDate" xlink:type="simple">02-11-1933-11-02</named-content>; year: <named-content xmlns:xlink="http://www.w3.org/1999/xlink" content-type="dwc:year" xlink:type="simple">1933</named-content>; month: <named-content xmlns:xlink="http://www.w3.org/1999/xlink" content-type="dwc:month" xlink:type="simple">11</named-content>; day: <named-content xmlns:xlink="http://www.w3.org/1999/xlink" content-type="dwc:day" xlink:type="simple">2</named-content>; <bold>Record Level:</bold> language: <named-content xmlns:xlink="http://www.w3.org/1999/xlink" content-type="dwc:language" xlink:type="simple">English</named-content>; institutionID: <named-content xmlns:xlink="http://www.w3.org/1999/xlink" content-type="dwc:institutionID" xlink:type="simple">BMNH</named-content>; collectionID: <named-content xmlns:xlink="http://www.w3.org/1999/xlink" content-type="dwc:collectionID" xlink:type="simple">BMNH</named-content>; datasetID: <named-content xmlns:xlink="http://www.w3.org/1999/xlink" content-type="dwc:datasetID" xlink:type="simple">BMNH 1937.9.2.156</named-content>; collectionCode: <named-content xmlns:xlink="http://www.w3.org/1999/xlink" content-type="dwc:collectionCode" xlink:type="simple">Invertebrates</named-content>; datasetName: <named-content xmlns:xlink="http://www.w3.org/1999/xlink" content-type="dwc:datasetName" xlink:type="simple">BMNH</named-content></p></list-item></list></tp:treatment-sec><tp:treatment-sec sec-type="Description"><title>Description</title><p>Holotype incomplete posteriorly, 5 mm long, 0.4 mm wide on proventricle, 68 chaetigers. Body subcylindrical, ventrally flattened (segments 15 and 16 from anterior end remarkably wider than rest of body, perhaps due to manipulation caused by strong pressure on slide cover, because proventricle is broken and pharynx flattened). Body brown-yellowish, without pigmentation pattern. All cirriform annulated appendages deeply coiled (Fig. <xref ref-type="fig" rid="F10790616">1</xref>A). Prostomium pentagonal, wider than long. Four lensed eyes in trapezoidal arrangement, eyes from the anterior pair larger and more separate than posterior pair of eyes (Fig. <xref ref-type="fig" rid="F10790616">1</xref>A). Right anterior eye divided into two lobes, appearing to have two fused eyes. Eyespots absent. Palps stout, triangular, slightly directed towards the ventral side, similar in length to prostomium, only fused in a small part of base. Median and right antennae lost. The median antenna preserves the cirrophore and the first annulation only, which arises from posterior end of prostomium, between posterior pair of eyes (Fig. <xref ref-type="fig" rid="F10790616">1</xref>A). Left lateral antenna inserted on anterior margin of prostomium, longer than prostomium with 7 articles of different sizes in irregular arrangement (Fig. <xref ref-type="fig" rid="F10790616">1</xref>A). Peristomium shorter than subsequent segments, folding on posterior part of prostomium (Fig. <xref ref-type="fig" rid="F10790616">1</xref>A). Peristomium with two pairs of tentacular cirri: dorsal ones with 24 articles each, right ventral cirrus with 14 articles, left ventral cirrus incomplete, with 7 articles. First pair of dorsal cirri with 24 articles each. Dorsal cirri from chaetigers 2 to 17 with 20–24 articles, not alternating in length. Mid-body dorsal cirri with 20–22 articles and posterior cirri with 15–18 articles. The first bulbous cirrus appears on chaetiger 15 on left side, whereas on the right side appears on chaetiger 17. From chaetiger 17 backwards, dorsal cirri alternate regularly, one by one: an annulated cirri and a bulbous one. Bulbous dorsal cirri elongate, cirrophore not visible (Fig. <xref ref-type="fig" rid="F10790616">1</xref>B). Base of bulbous cirri thin, enlarged medium part and a small unarticulated knob at the end (Fig. <xref ref-type="fig" rid="F10790616">1</xref>B–E). Bulbous cirri with curved diagonal fibrous lines, being more evident on some cirri than others. Some annulated cirri broken (incomplete) or fully removed (only scars are evident). Parapodial lobes slightly wide on base, with one or two notorious acicular papillae. Ventral cirri digitiform, shorter or similar in length than parapodial lobe. Anterior parapodia with about 10 compound heterogomph chaetae (6 on chaetiger 1), number diminishes gradually through the body to 6 on posterior segments. Falcigers dorso-ventrally decreasing in length, bidentate blades with thin spines on its internal margin, shafts with small and fine distal spines. Falcigers from anterior chaetigers with blades longer and thinner than posterior ones (Fig. <xref ref-type="fig" rid="F10790616">1</xref>F–G). Size proportion between dorsal-most versus ventral-most blades: anterior one 2.0 to 2.1, posterior one 1.5 to 1.6. Simple acicular chaetae, dorsal or ventral, not observed. Anterior parapodia each with two slender aciculae: one straight, pointed and other distally curved, acute. Mid-body and posterior segments with one acicula per parapodium, larger and thicker than anterior ones, distally curved. Pharynx occupying the space of about seven segments, pharyngeal tooth located anteriorly, pointed, acute, yellowish. Proventricle broken, longer than pharynx, extending through 8–9 segments, with about 22 muscle cell rings, with distinct mid-dorsal line. From chaetiger 62 backwards, forming a male stolon (damaged).</p></tp:treatment-sec><tp:treatment-sec sec-type="Diagnosis"><title>Diagnosis</title><p>Palps fused at their bases. Peristomium shorter than following segments. Dorsal cirri from mid-body bulbous with a long distal end and terminal knob, alternating with long and articulate cirri in a regular pattern (one by one). Bidentate falcigers with long blades, proximal tooth shorter than distal one.</p></tp:treatment-sec><tp:treatment-sec sec-type="Distribution"><title>Distribution</title><p><italic><tp:taxon-name><tp:taxon-name-part taxon-name-part-type="genus" reg="Parasphaerosyllis">Parasphaerosyllis</tp:taxon-name-part><tp:taxon-name-part taxon-name-part-type="species" reg="indica">indica</tp:taxon-name-part></tp:taxon-name></italic> was described from the coast of Oman to 13.5 m depth. It has been reported in many localities around the world. Unfortunately, many of these reports include only a brief mention or just the name within a list of species or tables of ecological analyses and compendia, making its status unverifiable: <xref ref-type="bibr" rid="B10791248">Hartman (1954)</xref> (Eniwetok Atoll); <xref ref-type="bibr" rid="B10814486">Reish (1968)</xref> Marshall Islands); <xref ref-type="bibr" rid="B10791231">Amoreux et al. (1978)</xref> (Gulf of Aqaba and Gulf of Suez); <xref ref-type="bibr" rid="B10814459">San Martín (1991)</xref> (Cuba); <xref ref-type="bibr" rid="B10791068">Núñez et al. (1992)</xref> and <xref ref-type="bibr" rid="B10791077">Pascual and Nuñez (1999)</xref> (Canary Islands); <xref ref-type="bibr" rid="B10791050">López and San Martín (1994)</xref> (Cape Verde Islands); <xref ref-type="bibr" rid="B10790898">Bastida-Zavala (1995)</xref> (Gulf of California, Mexico); <xref ref-type="bibr" rid="B10790979">Gómez et al. (1997)</xref> (Oaxaca, Mexico); <xref ref-type="bibr" rid="B10791086">Pleijel (2006)</xref> (New Caledonia) and <xref ref-type="bibr" rid="B10790771">Hutchings et al. (2014)</xref> (Australia). <xref ref-type="bibr" rid="B10790695">Aguado et al. (2015)</xref> already suggested that the presence of <italic><tp:taxon-name><tp:taxon-name-part taxon-name-part-type="genus" reg="Parasphaerosyllis">P.</tp:taxon-name-part><tp:taxon-name-part taxon-name-part-type="species" reg="indica">indica</tp:taxon-name-part></tp:taxon-name></italic> may represent a complex of species at least in Australia (Western Australia, Queensland, New South Wales and Victoria), but also it may be the same case in other disjunct localities.</p><p>On the other hand, several authors have reported <italic><tp:taxon-name><tp:taxon-name-part taxon-name-part-type="genus" reg="Parasphaerosyllis">P.</tp:taxon-name-part><tp:taxon-name-part taxon-name-part-type="species" reg="indica">indica</tp:taxon-name-part></tp:taxon-name></italic> through the decades, providing brief diagnoses/descriptions and illustrations that allow comparison with the re-description provided here (Table <xref ref-type="table" rid="T10790473">1</xref>). The characters listed in Table <xref ref-type="table" rid="T10790473">1</xref> show great variability amongst all these records, demanding a detailed examination of voucher specimens. In addition, a study of ontogenetic variability is desirable, with special emphasis on the analysis of the following features that might be informative and consequently used in the recognition of species in <italic><tp:taxon-name><tp:taxon-name-part taxon-name-part-type="genus" reg="Parasphaerosyllis">Parasphaerosyllis</tp:taxon-name-part></tp:taxon-name></italic>:</p><list list-type="bullet"><list-item><p>insertion of median and lateral antennae;</p></list-item><list-item><p>extension of pharynx and proventricle and its size relationship;</p></list-item><list-item><p>presence or absence of cirrophore in bulbous dorsal cirri;</p></list-item><list-item><p>chaetiger where bulbous dorsal cirri appear;</p></list-item><list-item><p>presence and number of terminal articulations in bulbous dorsal cirri;</p></list-item><list-item><p>alternation pattern of moniliform/bulbous dorsal cirri (one by one or another pattern);</p></list-item><list-item><p>presence of pseudosimple chaetae; dentition of falcigers;</p></list-item><list-item><p>presence and distribution pattern of glands or pores in bulbous dorsal cirri (but this feature is only revealed using SEM).</p></list-item></list></tp:treatment-sec><tp:treatment-sec sec-type="Taxon discussion"><title>Taxon discussion</title><p>Regarding the generic features of <italic><tp:taxon-name><tp:taxon-name-part taxon-name-part-type="genus" reg="Parasphaerosyllis">Parasphaerosyllis</tp:taxon-name-part></tp:taxon-name></italic>, the genus was established by <xref ref-type="bibr" rid="B10791059">Monro (1937)</xref> as having fused palps, except at the extreme tip in the type species (<italic><tp:taxon-name><tp:taxon-name-part taxon-name-part-type="genus" reg="Parasphaerosyllis">P.</tp:taxon-name-part><tp:taxon-name-part taxon-name-part-type="species" reg="indica">indica</tp:taxon-name-part></tp:taxon-name></italic>); and dorsal cirri from the mid-region including two types: moniliform (articulated or annulated) and bulbous, both being alternating (one by one). In recent generic diagnoses provided to <italic><tp:taxon-name><tp:taxon-name-part taxon-name-part-type="genus" reg="Parasphaerosyllis">Parasphaerosyllis</tp:taxon-name-part></tp:taxon-name></italic> by <xref ref-type="bibr" rid="B10790870">San Martín et al. (2008)</xref> and <xref ref-type="bibr" rid="B10790857">San Martín and Aguado (2019)</xref>, it is stated that the genus has palps fused only basally and dorsal cirri from mid-body being short, unarticled, lemon-like alternated with articulate cirri. Additionally, the holotype of <italic><tp:taxon-name><tp:taxon-name-part taxon-name-part-type="genus" reg="Parasphaerosyllis">P.</tp:taxon-name-part><tp:taxon-name-part taxon-name-part-type="species" reg="indica">indica</tp:taxon-name-part></tp:taxon-name></italic> here examined has palps fused only basally, contrary to the original description by <xref ref-type="bibr" rid="B10791059">Monro (1937)</xref>. Regarding the term dorsal cirri being “lemon-like”; in our opinion, this is subjective because it does not reflect the shape of these structures in all of the four species currently valid in the genus. Lemon-shaped can be spherical (as green lemon or lime) or ovoid (as yellow lemon) or pyriform and corrugated (as other lemon varieties). For instance, the dorsal cirri, originally described and illustrated by <xref ref-type="bibr" rid="B10791059">Monro (1937)</xref> (text fig. 8b), are bulbous with a terminal knob, which agree with the re-examination of the holotype (this study, Fig. <xref ref-type="fig" rid="F10790616">1</xref>B–E). In <italic><tp:taxon-name><tp:taxon-name-part taxon-name-part-type="genus" reg="Parasphaerosyllis">P.</tp:taxon-name-part><tp:taxon-name-part taxon-name-part-type="species" reg="malimalii">malimalii</tp:taxon-name-part></tp:taxon-name></italic>, dorsal cirri from the mid-region are ovoid or bulbous with a terminal knob (<xref ref-type="bibr" rid="B10790907">Capa et al. 2001</xref>, figs. 1B and D; this study, Fig. <xref ref-type="fig" rid="F10790664">6</xref>A), in <italic><tp:taxon-name><tp:taxon-name-part taxon-name-part-type="genus" reg="Parasphaerosyllis">P.</tp:taxon-name-part><tp:taxon-name-part taxon-name-part-type="species" reg="ezoensis">ezoensis</tp:taxon-name-part></tp:taxon-name></italic>, these cirri are bulbous with knobs composed of two terminal articles (<xref ref-type="bibr" rid="B10791041">Imajima and Hartman 1964</xref>, plate 28, fig. b), in <italic><tp:taxon-name><tp:taxon-name-part taxon-name-part-type="genus" reg="Parasphaerosyllis">P.</tp:taxon-name-part><tp:taxon-name-part taxon-name-part-type="species" reg="uschakovi">uschakovi</tp:taxon-name-part></tp:taxon-name></italic>, the cirri are bulbous with knobs composed of 2–3 terminal articles (<xref ref-type="bibr" rid="B10790916">Chlebovitsch 1959</xref>, fig. 1b and r) and, in the new species described below (<italic><tp:taxon-name><tp:taxon-name-part taxon-name-part-type="genus" reg="Parasphaerosyllis">P.</tp:taxon-name-part><tp:taxon-name-part taxon-name-part-type="species" reg="irregulata">irregulata</tp:taxon-name-part></tp:taxon-name></italic> sp. nov.), these cirri are spherical to bulbous and knobs have 1–3 terminal articles (Fig. <xref ref-type="fig" rid="F10790618">2</xref>B–C and Fig. <xref ref-type="fig" rid="F10790660">4</xref>C–E). Besides, the report of “<italic><tp:taxon-name><tp:taxon-name-part taxon-name-part-type="genus" reg="Parasphaerosyllis">P.</tp:taxon-name-part><tp:taxon-name-part taxon-name-part-type="species" reg="indica">indica</tp:taxon-name-part></tp:taxon-name></italic>” in Western Australia and Tasman Sea by <xref ref-type="bibr" rid="B10790870">San Martín et al. (2008)</xref> described the cirri as lemon-shaped, but it seem more like bulbous in the sense of this contribution.</p><p>Moreover, there is variation in the holotype of <italic><tp:taxon-name><tp:taxon-name-part taxon-name-part-type="genus" reg="Parasphaerosyllis">Parasphaerosyllis</tp:taxon-name-part><tp:taxon-name-part taxon-name-part-type="species" reg="indica">indica</tp:taxon-name-part></tp:taxon-name></italic> here examined versus the description by <xref ref-type="bibr" rid="B10791059">Monro (1937)</xref> (p. 274). He described the body as “slender and thread-like”, but we find that it is sub-cylindrical, widened in the first 15–16 segments to the posterior part of proventricle. The holotype is posteriorly incomplete, most of the stolon described by Monro having disappeared, perhaps due to over-handling of the specimen since other damage can be observed, such as the loss of the median and right lateral antennae.</p><p>According to the image provided by <xref ref-type="bibr" rid="B10791059">Monro (1937)</xref>: fig. 8a, the insertion of the lateral antennae is located between the superior and the inferior pair of eyes, but in the holotype, lateral antennae are inserted on the distal margin of prostomium and the only visible antenna (left one) is incomplete, having only seven articles. The number of articles in the dorsal tentacular cirri varies; Monro illustrates tentacular cirri in his figure 8a with 20 articles on the left side and 21 on the right; but, the dorsal tentacular cirri in the holotype have 24 articles on both sides. Finally, Monro's figure 8b shows the bulbous cirri attached to the parapodium by a prominent cirrophore. When observing the holotype, we saw that parapodia do not have cirrophores and some cirri show different degrees of basal thinning (Fig. <xref ref-type="fig" rid="F10790616">1</xref>C–D).</p></tp:treatment-sec><tp:treatment-sec><!--Section generated to contain objects referenced in tp:taxon-treatment.--><fig id="F10790616" position="float" orientation="portrait"><object-id xmlns:xlink="http://www.w3.org/1999/xlink" content-type="arpha" xlink:type="simple">CE787A4F-AECF-5BC2-AC68-2E5642F174D3</object-id><object-id xmlns:xlink="http://www.w3.org/1999/xlink" content-type="doi" xlink:type="simple">10.3897/BDJ.12.e116082.figure1</object-id><label>Figure 1.</label><caption><p><italic><tp:taxon-name><tp:taxon-name-part taxon-name-part-type="genus" reg="Parasphaerosyllis">Parasphaerosyllis</tp:taxon-name-part><tp:taxon-name-part taxon-name-part-type="species" reg="indica">indica</tp:taxon-name-part></tp:taxon-name></italic> Monro, 1937 (holotype BMNH1937.9.2.156.). <bold>A</bold> Anterior end, dorsal view; <bold>B</bold> Middle anterior segments, dorsal view; <bold>C</bold> Bulbous dorsal cirrus, chaetiger 24; <bold>D</bold> Bulbous dorsal cirrus, chaetiger 40; <bold>E</bold> Bulbous dorsal cirrus, chaetiger 62; <bold>F</bold> Falcigers from chaetiger 10; <bold>G</bold> Falcigers from chaetiger 60. Scale bars: A, B = 0.2 mm; C, D = 0.1 mm; F, G = 20 µm.</p></caption><graphic xmlns:xlink="http://www.w3.org/1999/xlink" xlink:href="bdj-12-e116082-g001.jpg" position="float" id="oo_932205.jpg" orientation="portrait" xlink:type="simple"><uri content-type="original_file" xlink:type="simple">https://binary.pensoft.net/fig/932205</uri></graphic></fig><table-wrap id="T10790473" position="float" orientation="portrait"><label>Table 1.</label><caption><p>Reports of <italic><tp:taxon-name><tp:taxon-name-part taxon-name-part-type="genus" reg="Parasphaerosyllis">Parasphaerosyllis</tp:taxon-name-part><tp:taxon-name-part taxon-name-part-type="species" reg="indica">indica</tp:taxon-name-part></tp:taxon-name></italic> Monro, 1937 around the globe presented in chronological order. Only records that include diagnosis, drawings or some information were here considered.</p></caption><table rules="all"><tbody><tr><td rowspan="1" colspan="1">Report</td><td rowspan="1" colspan="1">Locality</td><td rowspan="1" colspan="1">Features</td></tr><tr><td rowspan="1" colspan="1"><xref ref-type="bibr" rid="B10790943">Fauvel 1939</xref>: 298</td><td rowspan="1" colspan="1">French Indochina (Cauda Reef, Annam, now Vietnam)</td><td rowspan="1" colspan="1">Some specimens with a male stolon, with proventricle as long as 3 segments (in segments 7–9, 9–11 or 12–14, respectively).</td></tr><tr><td rowspan="1" colspan="1"><xref ref-type="bibr" rid="B10790952">Fauvel 1950</xref>: 351</td><td rowspan="1" colspan="1">Dakar, Senegal</td><td rowspan="1" colspan="1">Bulbous dorsal cirri appears on chaetiger 15.</td></tr><tr><td rowspan="1" colspan="1"><xref ref-type="bibr" rid="B10790961">Fauvel 1953</xref>: 162, figs. 80c–d (figures were re-drawn from <xref ref-type="bibr" rid="B10791059">Monro (1937)</xref>)</td><td rowspan="1" colspan="1">Arabian coast</td><td rowspan="1" colspan="1">Palps fused at the base; proventricle short; bulbous cirri appears on chaetiger 16, with a small terminal knob; alternation of dorsal cirri one by one.</td></tr><tr><td rowspan="1" colspan="1"><xref ref-type="bibr" rid="B10791135">Rioja 1958</xref>: 246-251, figs. 21–27</td><td rowspan="1" colspan="1">Isla Verde, Gulf of Mexico</td><td rowspan="1" colspan="1">Peristomium as long as subsequent segments; proventricle as long as 3–4 segments; bulbous dorsal cirri appear on chaetiger 26; bulbous cirri with short to long cirrophores; bulbous cirri with one terminal article; simple chaetae present.</td></tr><tr><td rowspan="1" colspan="1"><xref ref-type="bibr" rid="B10790970">Fauvel and Rullier 1959</xref>: 514–515</td><td rowspan="1" colspan="1">Gorea Island, Senegal</td><td rowspan="1" colspan="1">Bulbous dorsal cirri appears in chaetiger 5; three pairs of moniliform cirri alternating with bulbous cirri.</td></tr><tr><td rowspan="1" colspan="1"><xref ref-type="bibr" rid="B10791171">Rullier 1964</xref>: 165</td><td rowspan="1" colspan="1">Cameroon</td><td rowspan="1" colspan="1">Median antena inserted posterior to the inferior eyes; lateral antennae at the same level of eyes; dorsal cirri from anterior segments with 30–35 articles; bulbous dorsal cirri appearing in chaetiger 23, and “filled with a black substance”</td></tr><tr><td rowspan="1" colspan="1"><xref ref-type="bibr" rid="B10791005">Hartmann-Schröder 1965</xref>: 115</td><td rowspan="1" colspan="1">Maui, Hawaii</td><td rowspan="1" colspan="1">Specimen with 34 chaetigers; stolon with 12 segments.</td></tr><tr><td rowspan="1" colspan="1"><xref ref-type="bibr" rid="B10791180">Rullier 1972</xref>: 69</td><td rowspan="1" colspan="1">New Caledonia</td><td rowspan="1" colspan="1">“Fits perfectly with Monro's description (1937)”. First 15 dorsal cirri being moniliform; alternation of moliniform and bulbuls cirri one by one in posterior segments.</td></tr><tr><td rowspan="1" colspan="1"><xref ref-type="bibr" rid="B10791222">Westheide 1974</xref>: 64-67, figs. 27–29</td><td rowspan="1" colspan="1">Galapagos</td><td rowspan="1" colspan="1">Median antenna with up of 54 articles; lateral antennae with 23–24 articles; dorsal tentacular cirri with 43 articles, ventral with 22 articles; first pair of dorsal cirri with 60 articles; bulbous dorsal cirri starting at chaetiger 26, with a terminal knob; alternation one by one; proventricle with 20 rows of muscle cells.</td></tr><tr><td rowspan="1" colspan="1"><xref ref-type="bibr" rid="B10790704">Cantone 1976</xref>: 230</td><td rowspan="1" colspan="1">Somalia</td><td rowspan="1" colspan="1">Proventricle as long as 5 segments; bulbous cirri appear at chaetiger 16; bulbous cirri with terminal articles.</td></tr><tr><td rowspan="1" colspan="1"><xref ref-type="bibr" rid="B10791014">Hartmann-Schröder 1980</xref>: 49</td><td rowspan="1" colspan="1">Exmouth, tropical northwest Australia</td><td rowspan="1" colspan="1">Specimen with 44 segments; bulbous dorsal cirri staring at chaetiger 14, terminal knobs with 2 articles; proventricle with 22–25 muscle cells.</td></tr><tr><td rowspan="1" colspan="1"><xref ref-type="bibr" rid="B10791023">Hartmann-Schröder 1987</xref>: 32</td><td rowspan="1" colspan="1">Point Lonsdale, Victoria, Australia</td><td rowspan="1" colspan="1">Specimen with 55 segments; bottle-shaped cirri (bulbous) alternating with articulated cirri; bulbous cirri with knobs and 2 terminal articles; without simple chaetae; proventricle with 22 muscle cells.</td></tr><tr><td rowspan="1" colspan="1"><xref ref-type="bibr" rid="B10791032">Hartmann-Schröder 1991</xref>: 27</td><td rowspan="1" colspan="1">Heron Island, Queensland, Australia</td><td rowspan="1" colspan="1">Dorsal cirri with 15–17 articles; bulbous dorsal cirri appearing in chaetiger 14; proventricle as long as 5.5 segments.</td></tr><tr><td rowspan="1" colspan="1"><xref ref-type="bibr" rid="B10790870">San Martín et al. 2008</xref>: 146, figs. 19e–f, 22a–e, 24a–b</td><td rowspan="1" colspan="1">Tasman Sea, Australia</td><td rowspan="1" colspan="1">Peristomium shorter than subsequent segments; median antenna with up to 54 articles; lateral antenna with up to 24 articles; dorsal tentacular cirrus with up to 43 articles; ventral tentacular cirri with up to 22 articles; “lemon-like”bulbous dorsal cirri from the proventricle to the end of the body, with distinct cirrophore; proventricle extending 7–8 segments; dorsal cirri alternating one by one; bulbous cirri with diagonal black lines; simple chaetae present.</td></tr><tr><td rowspan="1" colspan="1"><xref ref-type="bibr" rid="B10790780">Liñero-Arana and Díaz-Díaz 2011</xref>: 24, figs. 4.8–4.10</td><td rowspan="1" colspan="1">Venezuela</td><td rowspan="1" colspan="1">Dorsal tentacular cirri with 32–51 articles; ventral tentacular cirri with 18–23 articles; ovoid dorsal cirrus appears on chaetiger 24, with small distal button (knob); falcigers bidentate, with sub distal teeth small; simple chaetae present; proventricle as long as 3–5 chaetigers with 25–28 rows of muscle cells.</td></tr><tr><td rowspan="1" colspan="1"><xref ref-type="bibr" rid="B10790695">Aguado et al. 2015</xref>: 49, fig. 5F</td><td rowspan="1" colspan="1">Lizard Island, Australia</td><td rowspan="1" colspan="1">“Antennae longer than those described by <xref ref-type="bibr" rid="B10790870">San Martín et al. (2008)</xref>”, it could be interpreted as having more than 24 articles; anal papilla inflated, similar to spherical dorsal cirri (it suggesting that dorsal cirri are spherical).</td></tr><tr><td rowspan="1" colspan="1"><xref ref-type="bibr" rid="B10790713">Cañete 2017</xref>: 1070-1071, figs. 1a–g</td><td rowspan="1" colspan="1">Easter Island, Chile</td><td rowspan="1" colspan="1">Palps fused at the base; peristomium shorter than subsequent segments; proventricle extend 7–8 segments with 22 to 27 rows of muscle cells; bulbous dorsal cirrus appears in the chaetiger 19; bulbous dorsal cirri with diagonal lines; simple chaetae present.</td></tr></tbody></table></table-wrap><fig id="F10790664" position="float" orientation="portrait"><object-id xmlns:xlink="http://www.w3.org/1999/xlink" content-type="arpha" xlink:type="simple">FDCEA85D-7B6E-5DBE-B4C2-899D2BE0A1FA</object-id><object-id xmlns:xlink="http://www.w3.org/1999/xlink" content-type="doi" xlink:type="simple">10.3897/BDJ.12.e116082.figure6</object-id><label>Figure 6.</label><caption><p>Digital photographs of <italic><tp:taxon-name><tp:taxon-name-part taxon-name-part-type="genus" reg="Parasphaerosyllis">Parasphaerosyllis</tp:taxon-name-part><tp:taxon-name-part taxon-name-part-type="species" reg="malimalii">malimalii</tp:taxon-name-part></tp:taxon-name></italic> Capa, San Martín and López, 2001 (UANL 8160). <bold>A</bold> Mid-body segments, showing bulbous and moniliform dorsal cirri; <bold>B</bold> Falcigers from chaetiger 10; <bold>C</bold> Falciger and pseudosimple chaeta from middle parapodium; <bold>D</bold> Pseudosimple chaetae from posterior parapodium. Scale bars: A = 50 µm; B–D = 20 µm.</p></caption><graphic xmlns:xlink="http://www.w3.org/1999/xlink" xlink:href="bdj-12-e116082-g006.jpg" position="float" id="oo_932219.jpg" orientation="portrait" xlink:type="simple"><uri content-type="original_file" xlink:type="simple">https://binary.pensoft.net/fig/932219</uri></graphic></fig><fig id="F10790618" position="float" orientation="portrait"><object-id xmlns:xlink="http://www.w3.org/1999/xlink" content-type="arpha" xlink:type="simple">CD92AA47-B5B4-5F63-99FC-83BDDCF1A7CB</object-id><object-id xmlns:xlink="http://www.w3.org/1999/xlink" content-type="doi" xlink:type="simple">10.3897/BDJ.12.e116082.figure2</object-id><label>Figure 2.</label><caption><p>Line drawings of <italic><tp:taxon-name><tp:taxon-name-part taxon-name-part-type="genus" reg="Parasphaerosyllis">Parasphaerosyllis</tp:taxon-name-part><tp:taxon-name-part taxon-name-part-type="species" reg="irregulata">irregulata</tp:taxon-name-part></tp:taxon-name></italic> sp. nov. (holotype UANL 8158). <bold>A</bold> Anterior end, dorsal view; <bold>B</bold> Middle section of body, dorsal view; <bold>C</bold> Posterior bulbous and moniliform dorsal cirri, chaetiger 260; <bold>D</bold> Acicula, chaetiger 10; <bold>E</bold> Acicula, posterior chaetiger; <bold>F</bold> Ventral simple chaeta, chaetiger 302; <bold>G</bold> Dorsal simple chaeta, chaetiger 302. Scale bars: A, B = 0.5 mm; C = 0.25 mm; D–G = 20 µm.</p></caption><graphic xmlns:xlink="http://www.w3.org/1999/xlink" xlink:href="bdj-12-e116082-g002.jpg" position="float" id="oo_932206.jpg" orientation="portrait" xlink:type="simple"><uri content-type="original_file" xlink:type="simple">https://binary.pensoft.net/fig/932206</uri></graphic></fig><fig id="F10790660" position="float" orientation="portrait"><object-id xmlns:xlink="http://www.w3.org/1999/xlink" content-type="arpha" xlink:type="simple">285F8605-3562-5DF2-A508-C337ED696375</object-id><object-id xmlns:xlink="http://www.w3.org/1999/xlink" content-type="doi" xlink:type="simple">10.3897/BDJ.12.e116082.figure4</object-id><label>Figure 4.</label><caption><p>Scanning electronic micrographs of <italic><tp:taxon-name><tp:taxon-name-part taxon-name-part-type="genus" reg="Parasphaerosyllis">Parasphaerosyllis</tp:taxon-name-part><tp:taxon-name-part taxon-name-part-type="species" reg="irregulata">irregulata</tp:taxon-name-part></tp:taxon-name></italic> sp. nov. (paratype UANL 8160). <bold>A</bold> Anterior end, dorsal view, arrows point to insertion scars of dorsal cirri; <bold>B</bold> Prostomium and first anterior segments, dorsal view; <bold>C</bold> Alternated bulbous and moniliform dorsal cirri from mid-body region; <bold>D</bold> Posterior segments showing different development stages of bulbous dorsal cirri; <bold>E</bold> Bulbous dorsal cirrus showing dorsal band of several lines of pores; <bold>F</bold> Detail of ciliate pores on bulbous dorsal cirrus. Scale bars: A, B = 0.5 mm; C, D = 50 µm; F = 5 µm.</p></caption><graphic xmlns:xlink="http://www.w3.org/1999/xlink" xlink:href="bdj-12-e116082-g004.jpg" position="float" id="oo_932217.jpg" orientation="portrait" xlink:type="simple"><uri content-type="original_file" xlink:type="simple">https://binary.pensoft.net/fig/932217</uri></graphic></fig></tp:treatment-sec><ref-list><ref id="B10790943"><element-citation xmlns:xlink="http://www.w3.org/1999/xlink" publication-type="article" xlink:type="simple"><person-group person-group-type="author"><name name-style="western"><surname>Fauvel</surname><given-names>P.</given-names></name></person-group><year>1939</year><article-title>Annélides Polychètes de l’Indochine recueillies par M.C. Dawydoff. Commentationes.</article-title><source>Pontificia Academia Scientiarum</source><volume>3</volume><issue>10</issue><fpage>243</fpage><lpage>360</lpage></element-citation></ref><ref id="B10790952"><element-citation xmlns:xlink="http://www.w3.org/1999/xlink" publication-type="article" xlink:type="simple"><person-group person-group-type="author"><name name-style="western"><surname>Fauvel</surname><given-names>P.</given-names></name></person-group><year>1950</year><article-title>Contribution à la faune des annélides polychètes du Senegal</article-title><source>Bulletin de l'Institut Francais d'Afrique Noire</source><volume>12</volume><issue>2</issue><fpage>335</fpage><lpage>394</lpage></element-citation></ref><ref id="B10790961"><element-citation xmlns:xlink="http://www.w3.org/1999/xlink" publication-type="article" xlink:type="simple"><person-group person-group-type="author"><name name-style="western"><surname>Fauvel</surname><given-names>P.</given-names></name></person-group><year>1953</year><article-title>The fauna of India including Pakistan, Ceylon, Burma and Malaya, <tp:taxon-name><tp:taxon-name-part taxon-name-part-type="phylum">Annelida</tp:taxon-name-part></tp:taxon-name> <tp:taxon-name><tp:taxon-name-part taxon-name-part-type="class">Polychaeta</tp:taxon-name-part></tp:taxon-name></article-title><source>Allahabad, The Indian Press, LTD.</source><fpage>1</fpage><lpage>507</lpage></element-citation></ref><ref id="B10791135"><element-citation xmlns:xlink="http://www.w3.org/1999/xlink" publication-type="article" xlink:type="simple"><person-group person-group-type="author"><name name-style="western"><surname>Rioja</surname><given-names>E.</given-names></name></person-group><year>1958</year><article-title>Estudios Anelidológicos 22. Datos para el conocimiento de la fauna de anélidos poliquetos de las costas orientales de México</article-title><source>Anales del Instituto de Biología de la Universidad Nacional Autónoma de México</source><volume>29</volume><fpage>219</fpage><lpage>301</lpage></element-citation></ref><ref id="B10790970"><element-citation xmlns:xlink="http://www.w3.org/1999/xlink" publication-type="article" xlink:type="simple"><person-group person-group-type="author"><name name-style="western"><surname>Fauvel</surname><given-names>P.</given-names></name><name name-style="western"><surname>Rullier</surname><given-names>F.</given-names></name></person-group><year>1959</year><article-title>Contribution à la faune des Annélides Polychètes du Sénégal et de la Mauretanie (Premiére Partie).</article-title><source>Bulletin de l'Institut Francais d'Afrique Noire Série A</source><volume>2</volume><fpage>477</fpage><lpage>533</lpage></element-citation></ref><ref id="B10791005"><element-citation xmlns:xlink="http://www.w3.org/1999/xlink" publication-type="article" xlink:type="simple"><person-group person-group-type="author"><name name-style="western"><surname>Hartmann-Schröder</surname><given-names>G.</given-names></name></person-group><year>1965</year><article-title>Zur Kenntnis der eulitoralen Polychaetenfauna von Hawaii, Palmyra und Samoa</article-title><source>Abhandlungen und Verhandlungen des Naturwissensschaflichen Vereins in Hamburg</source><volume>9</volume><fpage>81</fpage><lpage>161</lpage></element-citation></ref><ref id="B10791014"><element-citation xmlns:xlink="http://www.w3.org/1999/xlink" publication-type="article" xlink:type="simple"><person-group person-group-type="author"><name name-style="western"><surname>Hartmann-Schröder</surname><given-names>G.</given-names></name></person-group><year>1980</year><article-title>Teil 4. Die Polychaeten der tropischen Nordwestküste Australiens (zwischen Port Samson im Norden und Exmouth im Süden</article-title><source>Mitteilungen aus dem Hamburgischen Zoologischen Museum und Institut</source><volume>77</volume><fpage>42</fpage><lpage>110</lpage></element-citation></ref><ref id="B10791023"><element-citation xmlns:xlink="http://www.w3.org/1999/xlink" publication-type="article" xlink:type="simple"><person-group person-group-type="author"><name name-style="western"><surname>Hartmann-Schröder</surname><given-names>G.</given-names></name></person-group><year>1987</year><article-title>Teil 13. Die Polychaeten der antiborealen Küste von Victoria (Australien) (zwischen Warrnambool im Western und Port Welshpool im Osten</article-title><source>Mitteilungen aus dem Hamburgischen Zoologischen Museum und Institut</source><volume>84</volume><fpage>27</fpage><lpage>66</lpage></element-citation></ref><ref id="B10791032"><element-citation xmlns:xlink="http://www.w3.org/1999/xlink" publication-type="article" xlink:type="simple"><person-group person-group-type="author"><name name-style="western"><surname>Hartmann-Schröder</surname><given-names>G.</given-names></name></person-group><year>1991</year><article-title>Teil 16. Die Polychaeten der subtropischtropischen bis tropischen Ostküste Australiens zwischen Maclean (New South Wales) und Gladstone (Queensland) sowie von Heron Is (Grosses Barriere-Riff)</article-title><source>Mitteilungen aus dem Hamburgischen Zoologischen Museum und Institut</source><volume>88</volume><fpage>17</fpage><lpage>71</lpage></element-citation></ref><ref id="B10791171"><element-citation xmlns:xlink="http://www.w3.org/1999/xlink" publication-type="article" xlink:type="simple"><person-group person-group-type="author"><name name-style="western"><surname>Rullier</surname><given-names>F.</given-names></name></person-group><year>1964</year><article-title>Contribution à la faune des annélides polychètes du Cameroun</article-title><source>Bulletin de l'Institut Français d'Afrique Noire, Série A</source><volume>26</volume><issue>4</issue><fpage>1071</fpage><lpage>1102</lpage></element-citation></ref><ref id="B10791180"><element-citation xmlns:xlink="http://www.w3.org/1999/xlink" publication-type="article" xlink:type="simple"><person-group person-group-type="author"><name name-style="western"><surname>Rullier</surname><given-names>F.</given-names></name></person-group><year>1972</year><article-title>Annélides Polychètes de Nouvelle-Calédonie recueillies par Y. Plessis et B. Salvat. Expédition Française sur les récifs coralliens de la Nouvelle-Calédonie</article-title><source>Editions de la Foundation Singer-Polignac</source><volume>6</volume><fpage>1</fpage><lpage>169</lpage></element-citation></ref><ref id="B10791222"><element-citation xmlns:xlink="http://www.w3.org/1999/xlink" publication-type="article" xlink:type="simple"><person-group person-group-type="author"><name name-style="western"><surname>Westheide</surname><given-names>W.</given-names></name></person-group><year>1974</year><article-title>Interstitielle Fauna von Galapagos. 11. <tp:taxon-name><tp:taxon-name-part taxon-name-part-type="family">Pisionidae</tp:taxon-name-part></tp:taxon-name>, <tp:taxon-name><tp:taxon-name-part taxon-name-part-type="family">Hesionidae</tp:taxon-name-part></tp:taxon-name>, <tp:taxon-name><tp:taxon-name-part taxon-name-part-type="family">Pilargidae</tp:taxon-name-part></tp:taxon-name>, <tp:taxon-name><tp:taxon-name-part taxon-name-part-type="family">Syllidae</tp:taxon-name-part></tp:taxon-name> (<tp:taxon-name><tp:taxon-name-part taxon-name-part-type="class">Polychaeta</tp:taxon-name-part></tp:taxon-name>)</article-title><source>Mikrofauna des Meeresbodens</source><volume>44</volume><fpage>195</fpage><lpage>338</lpage></element-citation></ref><ref id="B10790704"><element-citation xmlns:xlink="http://www.w3.org/1999/xlink" publication-type="article" xlink:type="simple"><person-group person-group-type="author"><name name-style="western"><surname>Cantone</surname><given-names>Grazia</given-names></name></person-group><year>1976</year><article-title>Ricerche sul litorale della Somalia. Anellidi policheti di Bender Mtoni e Sar Uanle</article-title><source>Monitore Zoologico Italiano. Supplemento</source><volume>8</volume><issue>1</issue><fpage>223</fpage><lpage>254</lpage><pub-id pub-id-type="doi">10.1080/03749444.1976.10736838</pub-id></element-citation></ref><ref id="B10814459"><element-citation xmlns:xlink="http://www.w3.org/1999/xlink" publication-type="article" xlink:type="simple"><person-group person-group-type="author"><name name-style="western"><surname>San Martín</surname><given-names>G.</given-names></name></person-group><year>1991</year><article-title><italic><tp:taxon-name><tp:taxon-name-part taxon-name-part-type="genus" reg="Grubeosyllis">Grubeosyllis</tp:taxon-name-part></tp:taxon-name></italic> and <italic><tp:taxon-name><tp:taxon-name-part taxon-name-part-type="genus" reg="Exogone">Exogone</tp:taxon-name-part></tp:taxon-name></italic> (<tp:taxon-name><tp:taxon-name-part taxon-name-part-type="subfamily">Exogoninae</tp:taxon-name-part></tp:taxon-name>, <tp:taxon-name><tp:taxon-name-part taxon-name-part-type="family">Syllidae</tp:taxon-name-part></tp:taxon-name>, <tp:taxon-name><tp:taxon-name-part taxon-name-part-type="class">Polychaeta</tp:taxon-name-part></tp:taxon-name>) from Cuba, the Gulf of Mexico, Florida and Puerto Rico, with a revision of <italic><tp:taxon-name><tp:taxon-name-part taxon-name-part-type="genus" reg="Exogone">Exogone</tp:taxon-name-part></tp:taxon-name></italic></article-title><source>Bulletion of Marine Science</source><volume>49</volume><issue>3</issue><fpage>715</fpage><lpage>740</lpage><uri xlink:type="simple">https://www.ingentaconnect.com/contentone/umrsmas/bullmar/1991/00000049/00000003/art00004</uri></element-citation></ref><ref id="B10790870"><element-citation xmlns:xlink="http://www.w3.org/1999/xlink" publication-type="article" xlink:type="simple"><person-group person-group-type="author"><name name-style="western"><surname>San Martín</surname><given-names>Guillermo</given-names></name><name name-style="western"><surname>Hutchings</surname><given-names>Pat</given-names></name><name name-style="western"><surname>Aguado</surname><given-names>María Teresa</given-names></name></person-group><year>2008</year><article-title><tp:taxon-name><tp:taxon-name-part taxon-name-part-type="subfamily">Syllinae</tp:taxon-name-part></tp:taxon-name> (<tp:taxon-name><tp:taxon-name-part taxon-name-part-type="class">Polychaeta</tp:taxon-name-part></tp:taxon-name>: <tp:taxon-name><tp:taxon-name-part taxon-name-part-type="family">Syllidae</tp:taxon-name-part></tp:taxon-name>) from Australia. Part 1. Genera <italic><tp:taxon-name><tp:taxon-name-part taxon-name-part-type="genus" reg="Branchiosyllis">Branchiosyllis</tp:taxon-name-part></tp:taxon-name></italic>, <italic><tp:taxon-name><tp:taxon-name-part taxon-name-part-type="genus" reg="Eurysyllis">Eurysyllis</tp:taxon-name-part></tp:taxon-name></italic>, <italic><tp:taxon-name><tp:taxon-name-part taxon-name-part-type="genus" reg="Karroonsyllis">Karroonsyllis</tp:taxon-name-part></tp:taxon-name></italic>, <italic><tp:taxon-name><tp:taxon-name-part taxon-name-part-type="genus" reg="Parasphaerosyllis">Parasphaerosyllis</tp:taxon-name-part></tp:taxon-name></italic>, <italic><tp:taxon-name><tp:taxon-name-part taxon-name-part-type="genus" reg="Plakosyllis">Plakosyllis</tp:taxon-name-part></tp:taxon-name></italic>, <italic><tp:taxon-name><tp:taxon-name-part taxon-name-part-type="genus" reg="Rhopalosyllis">Rhopalosyllis</tp:taxon-name-part></tp:taxon-name></italic>, <italic><tp:taxon-name><tp:taxon-name-part taxon-name-part-type="genus" reg="Tetrapalpia">Tetrapalpia</tp:taxon-name-part></tp:taxon-name></italic> n. gen., and <italic><tp:taxon-name><tp:taxon-name-part taxon-name-part-type="genus" reg="Xenosyllis">Xenosyllis</tp:taxon-name-part></tp:taxon-name></italic></article-title><source>Records of the Australian Museum</source><volume>60</volume><issue>2</issue><fpage>119</fpage><lpage>160</lpage><pub-id pub-id-type="doi">10.3853/j.0067-1975.60.2008.1494</pub-id></element-citation></ref><ref id="B10790780"><element-citation xmlns:xlink="http://www.w3.org/1999/xlink" publication-type="article" xlink:type="simple"><person-group person-group-type="author"><name name-style="western"><surname>Liñero-Arana</surname><given-names>Ildefonso</given-names></name><name name-style="western"><surname>Díaz-Díaz</surname><given-names>Oscar</given-names></name></person-group><year>2011</year><article-title><tp:taxon-name><tp:taxon-name-part taxon-name-part-type="family">Syllidae</tp:taxon-name-part></tp:taxon-name> (<tp:taxon-name><tp:taxon-name-part taxon-name-part-type="phylum">Annelida</tp:taxon-name-part></tp:taxon-name>, <tp:taxon-name><tp:taxon-name-part taxon-name-part-type="class">Polychaeta</tp:taxon-name-part></tp:taxon-name>) from the Caribbean coast of Venezuela</article-title><source>ZooKeys</source><volume>117</volume><fpage>1</fpage><lpage>28</lpage><pub-id pub-id-type="doi">10.3897/zookeys.117.858</pub-id></element-citation></ref><ref id="B10790695"><element-citation xmlns:xlink="http://www.w3.org/1999/xlink" publication-type="article" xlink:type="simple"><person-group person-group-type="author"><name name-style="western"><surname>Aguado</surname><given-names>M. T.</given-names></name><name name-style="western"><surname>Murray</surname><given-names>A.</given-names></name><name name-style="western"><surname>Hutchings</surname><given-names>P.</given-names></name></person-group><year>2015</year><article-title><tp:taxon-name><tp:taxon-name-part taxon-name-part-type="family">Syllidae</tp:taxon-name-part></tp:taxon-name> (<tp:taxon-name><tp:taxon-name-part taxon-name-part-type="phylum">Annelida</tp:taxon-name-part></tp:taxon-name>: <tp:taxon-name><tp:taxon-name-part taxon-name-part-type="order">Phyllodocida</tp:taxon-name-part></tp:taxon-name>) from Lizard Island, Great Barrier Reef, Australia</article-title><source>Zootaxa</source><volume>4019</volume><issue>1</issue><fpage>35</fpage><lpage>60</lpage><pub-id pub-id-type="doi">10.11646/zootaxa.4019.1.5</pub-id></element-citation></ref><ref id="B10790713"><element-citation xmlns:xlink="http://www.w3.org/1999/xlink" publication-type="article" xlink:type="simple"><person-group person-group-type="author"><name name-style="western"><surname>Cañete</surname><given-names>Juan I.</given-names></name></person-group><year>2017</year><article-title>First record of <italic><tp:taxon-name><tp:taxon-name-part taxon-name-part-type="genus" reg="Parasphaerosyllis">Parasphaerosyllis</tp:taxon-name-part><tp:taxon-name-part taxon-name-part-type="species" reg="indica">indica</tp:taxon-name-part></tp:taxon-name></italic> Monro, 1937 (Polychaetae: <tp:taxon-name><tp:taxon-name-part taxon-name-part-type="family">Syllidae</tp:taxon-name-part></tp:taxon-name>) from Eastern Island, Chile</article-title><source>Latin American Journal of Aquatic Research</source><volume>45</volume><issue>5</issue><fpage>1070</fpage><lpage>1074</lpage><pub-id pub-id-type="doi">10.3856/vol45-issue5-fulltext-23</pub-id></element-citation></ref><ref id="B10791248"><element-citation xmlns:xlink="http://www.w3.org/1999/xlink" publication-type="article" xlink:type="simple"><person-group person-group-type="author"><name name-style="western"><surname>Hartman</surname><given-names>O.</given-names></name></person-group><year>1954</year><article-title>Marine Annelids from the Northern Marshall Islands, Bikini and nearby atolls, Marshall Islands</article-title><source>Professional Papers U.S. Geological Survey</source><volume>260</volume><fpage>615</fpage><lpage>644</lpage><pub-id pub-id-type="doi">10.3133/pp260Q</pub-id></element-citation></ref><ref id="B10814486"><element-citation xmlns:xlink="http://www.w3.org/1999/xlink" publication-type="article" xlink:type="simple"><person-group person-group-type="author"><name name-style="western"><surname>Reish</surname><given-names>J. D.</given-names></name></person-group><year>1968</year><article-title>Polychaetous annelids of the Marshall Islands</article-title><source>Pacific Science</source><volume>22</volume><issue>2</issue><fpage>208</fpage><lpage>231</lpage><uri xlink:type="simple">https://biostor.org/reference/234236</uri></element-citation></ref><ref id="B10791231"><element-citation xmlns:xlink="http://www.w3.org/1999/xlink" publication-type="article" xlink:type="simple"><person-group person-group-type="author"><name name-style="western"><surname>Amoreux</surname><given-names>L.</given-names></name><name name-style="western"><surname>Rullier</surname><given-names>F.</given-names></name><name name-style="western"><surname>Fishelson</surname><given-names>L.</given-names></name></person-group><year>1978</year><article-title>Systematique et ecologie d'annelides polychetes de la presqu'il du Sinai</article-title><source>Israel Journal of Zoology</source><volume>27</volume><fpage>57</fpage><lpage>163</lpage><pub-id pub-id-type="doi">10.1080/00212210.1978.10688460</pub-id></element-citation></ref><ref id="B10791068"><element-citation xmlns:xlink="http://www.w3.org/1999/xlink" publication-type="article" xlink:type="simple"><person-group person-group-type="author"><name name-style="western"><surname>Núñez</surname><given-names>J.</given-names></name><name name-style="western"><surname>San Martín</surname><given-names>G.</given-names></name><name name-style="western"><surname>Brito</surname><given-names>M. C</given-names></name></person-group><year>1992</year><article-title><tp:taxon-name><tp:taxon-name-part taxon-name-part-type="subfamily">Syllinae</tp:taxon-name-part></tp:taxon-name> (<tp:taxon-name><tp:taxon-name-part taxon-name-part-type="class">Polychaeta</tp:taxon-name-part></tp:taxon-name>, <tp:taxon-name><tp:taxon-name-part taxon-name-part-type="family">Syllidae</tp:taxon-name-part></tp:taxon-name>) de las Islas Canarias</article-title><source>Revista de la Academia Canaria de Ciencias</source><volume>4</volume><issue>3-4</issue><fpage>109</fpage><lpage>129</lpage></element-citation></ref><ref id="B10791077"><element-citation xmlns:xlink="http://www.w3.org/1999/xlink" publication-type="article" xlink:type="simple"><person-group person-group-type="author"><name name-style="western"><surname>Pascual</surname><given-names>M.</given-names></name><name name-style="western"><surname>Nuñez</surname><given-names>J.</given-names></name></person-group><year>1999</year><article-title>Sílidos (<tp:taxon-name><tp:taxon-name-part taxon-name-part-type="class">Polychaeta</tp:taxon-name-part></tp:taxon-name>: <tp:taxon-name><tp:taxon-name-part taxon-name-part-type="phylum">Annelida</tp:taxon-name-part></tp:taxon-name>) endobiontes de esponjas de Canarias y Madeira</article-title><source>Avicennia</source><volume>10</volume><issue>11</issue><fpage>73</fpage><lpage>90</lpage></element-citation></ref><ref id="B10791050"><element-citation xmlns:xlink="http://www.w3.org/1999/xlink" publication-type="article" xlink:type="simple"><person-group person-group-type="author"><name name-style="western"><surname>López</surname><given-names>E.</given-names></name><name name-style="western"><surname>San Martín</surname><given-names>G.</given-names></name></person-group><year>1994</year><article-title><tp:taxon-name><tp:taxon-name-part taxon-name-part-type="family">Syllidae</tp:taxon-name-part></tp:taxon-name> (<tp:taxon-name><tp:taxon-name-part taxon-name-part-type="class">Polychaeta</tp:taxon-name-part></tp:taxon-name>) recolectados en las Islas de Cabo Verde por la I Expedición Ibérica</article-title><source>Revista de Biología Tropical</source><volume>42</volume><issue>1-2</issue><fpage>129</fpage><lpage>139</lpage><uri xlink:type="simple">https://revistas.ucr.ac.cr/index.php/rbt/article/view/22502/22647</uri></element-citation></ref><ref id="B10790898"><element-citation xmlns:xlink="http://www.w3.org/1999/xlink" publication-type="article" xlink:type="simple"><person-group person-group-type="author"><name name-style="western"><surname>Bastida-Zavala</surname><given-names>J. R.</given-names></name></person-group><year>1995</year><article-title>Poliquetos (<tp:taxon-name><tp:taxon-name-part taxon-name-part-type="phylum">Annelida</tp:taxon-name-part></tp:taxon-name>: <tp:taxon-name><tp:taxon-name-part taxon-name-part-type="class">Polychaeta</tp:taxon-name-part></tp:taxon-name>) del arrecife coralino de Cabo Pulmo-Los Frailes, B.C.S., México</article-title><source>Revista de Zoología</source><volume>6</volume><fpage>9</fpage><lpage>29</lpage><uri xlink:type="simple">https://www.researchgate.net/publication/234840552_Poliquetos_Annelida_Polychaeta_del_arrecife_coralino_de_Cabo_Pulmo-Los_Frailes_BCS_Mexico</uri></element-citation></ref><ref id="B10790979"><element-citation xmlns:xlink="http://www.w3.org/1999/xlink" publication-type="article" xlink:type="simple"><person-group person-group-type="author"><name name-style="western"><surname>Gómez</surname><given-names>P.</given-names></name><name name-style="western"><surname>Mercado</surname><given-names>J. A.</given-names></name><name name-style="western"><surname>Mitchell</surname><given-names>L. M.</given-names></name><name name-style="western"><surname>Salazar-Vallejo</surname><given-names>S. I.</given-names></name></person-group><year>1997</year><article-title>Poliquetos de fondos duros (<tp:taxon-name><tp:taxon-name-part taxon-name-part-type="class">Polychaeta</tp:taxon-name-part></tp:taxon-name>) de bahías de Huatulco y Puerto Angel, Oaxaca, México</article-title><source>Revista de Biología Tropical</source><volume>45</volume><issue>3</issue><fpage>1067</fpage><lpage>1074</lpage></element-citation></ref><ref id="B10791086"><element-citation xmlns:xlink="http://www.w3.org/1999/xlink" publication-type="chapter" xlink:type="simple"><person-group person-group-type="author"><name name-style="western"><surname>Pleijel</surname><given-names>F.</given-names></name></person-group><year>2006</year><chapter-title>Polychaetes of New Caledonia</chapter-title><person-group person-group-type="editor"><name name-style="western"><surname>Payri</surname><given-names>C. E.</given-names></name><name name-style="western"><surname>Forges</surname><given-names>B. R.</given-names></name><etal/></person-group><source>Compendium of marine species from New Caledonia.</source><volume>Vol. 7</volume><publisher-name>IRD (Institut de Recherche pour le Développement), Documents Scientifiques et Techniques II</publisher-name><size units="page">441</size><uri xlink:type="simple">https://horizon.documentation.ird.fr/exl-doc/pleins_textes/divers15-04/010038880.pdf</uri></element-citation></ref><ref id="B10790771"><element-citation xmlns:xlink="http://www.w3.org/1999/xlink" publication-type="article" xlink:type="simple"><person-group person-group-type="author"><name name-style="western"><surname>Hutchings</surname><given-names>Pat</given-names></name><name name-style="western"><surname>Glasby</surname><given-names>Chris</given-names></name><name name-style="western"><surname>Capa</surname><given-names>Maria</given-names></name><name name-style="western"><surname>Sampey</surname><given-names>Alison</given-names></name></person-group><year>2014</year><article-title>Kimberley marine biota. Historical data: polychaetes (<tp:taxon-name><tp:taxon-name-part taxon-name-part-type="phylum">Annelida</tp:taxon-name-part></tp:taxon-name>)</article-title><source>Records of the Western Australian Museum, Supplement</source><volume>84</volume><issue>1</issue><pub-id pub-id-type="doi">10.18195/issn.0313-122x.84.2014.133-159</pub-id></element-citation></ref><ref id="B10791059"><element-citation xmlns:xlink="http://www.w3.org/1999/xlink" publication-type="article" xlink:type="simple"><person-group person-group-type="author"><name name-style="western"><surname>Monro</surname><given-names>C. C.A.</given-names></name></person-group><year>1937</year><article-title>Polychaetae. The John Murray Expedition 1933-1934</article-title><source>Scientific Reports</source><volume>4</volume><issue>8</issue><fpage>243</fpage><lpage>321</lpage><uri xlink:type="simple">https://www.biodiversitylibrary.org/item/195815#page/7/mode/1up</uri></element-citation></ref><ref id="B10790857"><element-citation xmlns:xlink="http://www.w3.org/1999/xlink" publication-type="chapter" xlink:type="simple"><person-group person-group-type="author"><name name-style="western"><surname>San Martín</surname><given-names>G.</given-names></name><name name-style="western"><surname>Aguado</surname><given-names>M. T.</given-names></name></person-group><year>2019</year><chapter-title>Syllidae Grube, 1850</chapter-title><person-group person-group-type="editor"><name name-style="western"><surname>Purschke</surname><given-names>G.</given-names></name><name name-style="western"><surname>Böggemann</surname><given-names>M.</given-names></name><name name-style="western"><surname>Westheide</surname><given-names>W.</given-names></name><etal/></person-group><source>Handbook of Zoology, <tp:taxon-name><tp:taxon-name-part taxon-name-part-type="phylum">Annelida</tp:taxon-name-part></tp:taxon-name></source><volume>Vol. 4</volume><publisher-name>De Gruyter</publisher-name><publisher-loc>Germany</publisher-loc><pub-id pub-id-type="doi">10.1515/9783110647167</pub-id></element-citation></ref><ref id="B10790907"><element-citation xmlns:xlink="http://www.w3.org/1999/xlink" publication-type="article" xlink:type="simple"><person-group person-group-type="author"><name name-style="western"><surname>Capa</surname><given-names>M.</given-names></name><name name-style="western"><surname>San Martín</surname><given-names>G.</given-names></name><name name-style="western"><surname>López</surname><given-names>E.</given-names></name></person-group><year>2001</year><article-title>Description of a new species of <italic><tp:taxon-name><tp:taxon-name-part taxon-name-part-type="genus" reg="Parasphaerosyllis">Parasphaerosyllis</tp:taxon-name-part></tp:taxon-name></italic> (Polychaetae: <tp:taxon-name><tp:taxon-name-part taxon-name-part-type="family">Syllidae</tp:taxon-name-part></tp:taxon-name>: <tp:taxon-name><tp:taxon-name-part taxon-name-part-type="subfamily">Syllinae</tp:taxon-name-part></tp:taxon-name>)</article-title><source>Proceedings of the Biological Society of Washington</source><volume>114</volume><fpage>280</fpage><lpage>284</lpage></element-citation></ref><ref id="B10791041"><element-citation xmlns:xlink="http://www.w3.org/1999/xlink" publication-type="article" xlink:type="simple"><person-group person-group-type="author"><name name-style="western"><surname>Imajima</surname><given-names>M.</given-names></name><name name-style="western"><surname>Hartman</surname><given-names>O.</given-names></name></person-group><year>1964</year><article-title>The polychaetous annelids of Japan</article-title><source>Occasional Papers Allan Hancock Foundation</source><volume>26, part 1</volume><fpage>1</fpage><lpage>246</lpage><uri xlink:type="simple">https://digitallibrary.usc.edu/CS.aspx?VP3=DamView&amp;VBID=2A3BXZ8J4AHB5&amp;SMLS=1&amp;RW=1196&amp;RH=649</uri></element-citation></ref><ref id="B10790916"><element-citation xmlns:xlink="http://www.w3.org/1999/xlink" publication-type="article" xlink:type="simple"><person-group person-group-type="author"><name name-style="western"><surname>Chlebovitsch</surname><given-names>V. V.</given-names></name></person-group><year>1959</year><article-title>Species of polychaete worms from the Kurile Islands, which are new or recorded for the first time in the USSR fauna</article-title><source>Zoologicheskii Zhurnal</source><volume>38</volume><fpage>167</fpage><lpage>181</lpage><comment content-type="language">Russian</comment></element-citation></ref></ref-list></tp:taxon-treatment>
