# Supplementary material for: Re-description of Parasphaerosyllisindica Monro, 1937 (Annelida, Syllidae), with the establishment of a new species from western Mexico
Source: Biodivers Data J. 2024 Jan 31;12:e116082. doi: 10.3897/BDJ.12.e116082 (PMC10851158; doi:10.3897/BDJ.12.e116082)
Supplement: XML Treatment for Parasphaerosyllis irregulata [file BDJ.12.e116082-treatment2.xml]

<!DOCTYPE tp:taxon-treatment
  PUBLIC "-//TaxonX//DTD Taxonomic Treatment Publishing DTD v0 20100105//EN" "tax-treatment-NSO.dtd">
<tp:taxon-treatment xmlns:tp="http://www.plazi.org/taxpub"><tp:treatment-meta><mixed-citation publication-type="journal"><person-group><name><surname>Góngora-Garza</surname><given-names>Gerardo</given-names></name><name><surname>Tovar-Hernández</surname><given-names>María Ana</given-names></name><name><surname>de León-González</surname><given-names>Jesús Angel</given-names></name></person-group><article-title>Re-description of <italic><tp:taxon-name><tp:taxon-name-part taxon-name-part-type="genus" reg="Parasphaerosyllis">Parasphaerosyllis</tp:taxon-name-part><tp:taxon-name-part taxon-name-part-type="species" reg="indica">indica</tp:taxon-name-part></tp:taxon-name></italic> Monro, 1937 (<tp:taxon-name><tp:taxon-name-part taxon-name-part-type="phylum">Annelida</tp:taxon-name-part></tp:taxon-name>, <tp:taxon-name><tp:taxon-name-part taxon-name-part-type="family">Syllidae</tp:taxon-name-part></tp:taxon-name>), with the establishment of a new species from western Mexico</article-title><source>Biodivers Data J</source><day>31</day><month>01</month><year>2024</year><volume>12</volume><pub-id pub-id-type="doi">10.3897/BDJ.12.e116082</pub-id></mixed-citation></tp:treatment-meta><tp:nomenclature><tp:taxon-name>
            <object-id xmlns:xlink="http://www.w3.org/1999/xlink" content-type="arpha" xlink:type="simple">51EF4C98-58F9-5DCB-9EFA-BF8298CB33B9</object-id>
            <tp:taxon-name-part taxon-name-part-type="genus">Parasphaerosyllis</tp:taxon-name-part>
            <tp:taxon-name-part taxon-name-part-type="species">irregulata</tp:taxon-name-part>
            <object-id xmlns:xlink="http://www.w3.org/1999/xlink" content-type="zoobank" xlink:type="simple" object-id-type="ZooBank">332180D6-F1CF-4F53-8366-D01A39D05138</object-id>
          </tp:taxon-name><tp:taxon-authority>Góngora-Garza, Tovar-Hernández &amp; de León-González</tp:taxon-authority><tp:taxon-status xmlns:xlink="http://www.w3.org/1999/xlink" xlink:type="simple">sp. nov.</tp:taxon-status></tp:nomenclature><tp:treatment-sec sec-type="materials"><title>Materials</title><list list-type="alpha-lower" list-content="occurrences"><list-item><p><bold>Type status:</bold> <named-content xmlns:xlink="http://www.w3.org/1999/xlink" content-type="dwc:typeStatus" xlink:type="simple">Holotype</named-content>. <bold>Occurrence:</bold> catalogNumber: <named-content xmlns:xlink="http://www.w3.org/1999/xlink" content-type="dwc:catalogNumber" xlink:type="simple">UANL 8158</named-content>; occurrenceID: <named-content xmlns:xlink="http://www.w3.org/1999/xlink" content-type="dwc:occurrenceID" xlink:type="simple">32578C5D-D36F-5AC7-8996-310037A46514</named-content>; <bold>Taxon:</bold> phylum: <named-content xmlns:xlink="http://www.w3.org/1999/xlink" content-type="dwc:phylum" xlink:type="simple"><tp:taxon-name><tp:taxon-name-part taxon-name-part-type="phylum">Annelida</tp:taxon-name-part></tp:taxon-name></named-content>; class: <named-content xmlns:xlink="http://www.w3.org/1999/xlink" content-type="dwc:class" xlink:type="simple"><tp:taxon-name><tp:taxon-name-part taxon-name-part-type="class">Polychaeta</tp:taxon-name-part></tp:taxon-name></named-content>; order: <named-content xmlns:xlink="http://www.w3.org/1999/xlink" content-type="dwc:order" xlink:type="simple"><tp:taxon-name><tp:taxon-name-part taxon-name-part-type="order">Phyllodocida</tp:taxon-name-part></tp:taxon-name></named-content>; family: <named-content xmlns:xlink="http://www.w3.org/1999/xlink" content-type="dwc:family" xlink:type="simple"><tp:taxon-name><tp:taxon-name-part taxon-name-part-type="family">Syllidae</tp:taxon-name-part></tp:taxon-name></named-content>; genus: <named-content xmlns:xlink="http://www.w3.org/1999/xlink" content-type="dwc:genus" xlink:type="simple"><tp:taxon-name><tp:taxon-name-part taxon-name-part-type="genus">Parasphaerosyllis</tp:taxon-name-part></tp:taxon-name></named-content>; specificEpithet: <named-content xmlns:xlink="http://www.w3.org/1999/xlink" content-type="dwc:specificEpithet" xlink:type="simple"><italic><tp:taxon-name><tp:taxon-name-part taxon-name-part-type="genus" reg="Parasphaerosyllis"/><tp:taxon-name-part taxon-name-part-type="species" reg="irregulata">irregulata</tp:taxon-name-part></tp:taxon-name></italic></named-content>; <bold>Location:</bold> higherGeographyID: <named-content xmlns:xlink="http://www.w3.org/1999/xlink" content-type="dwc:higherGeographyID" xlink:type="simple">Tropical Eastern Pacific</named-content>; continent: <named-content xmlns:xlink="http://www.w3.org/1999/xlink" content-type="dwc:continent" xlink:type="simple">America</named-content>; waterBody: <named-content xmlns:xlink="http://www.w3.org/1999/xlink" content-type="dwc:waterBody" xlink:type="simple">Gulf of California</named-content>; country: <named-content xmlns:xlink="http://www.w3.org/1999/xlink" content-type="dwc:country" xlink:type="simple">Mexico</named-content>; countryCode: <named-content xmlns:xlink="http://www.w3.org/1999/xlink" content-type="dwc:countryCode" xlink:type="simple">MX</named-content>; stateProvince: <named-content xmlns:xlink="http://www.w3.org/1999/xlink" content-type="dwc:stateProvince" xlink:type="simple">Baja California Sur</named-content>; municipality: <named-content xmlns:xlink="http://www.w3.org/1999/xlink" content-type="dwc:municipality" xlink:type="simple">La Paz</named-content>; locality: <named-content xmlns:xlink="http://www.w3.org/1999/xlink" content-type="dwc:locality" xlink:type="simple">San Lorenzo Channel</named-content>; verbatimDepth: <named-content xmlns:xlink="http://www.w3.org/1999/xlink" content-type="dwc:verbatimDepth" xlink:type="simple">3 m</named-content>; decimalLatitude: <named-content xmlns:xlink="http://www.w3.org/1999/xlink" content-type="dwc:decimalLatitude" xlink:type="simple">24.3865</named-content>; decimalLongitude: <named-content xmlns:xlink="http://www.w3.org/1999/xlink" content-type="dwc:decimalLongitude" xlink:type="simple">-110.315417</named-content>; <bold>Identification:</bold> identifiedBy: <named-content xmlns:xlink="http://www.w3.org/1999/xlink" content-type="dwc:identifiedBy" xlink:type="simple">Gerardo Góngora-Garza, Jesús Angel de León-González</named-content>; <bold>Event:</bold> eventDate: <named-content xmlns:xlink="http://www.w3.org/1999/xlink" content-type="dwc:eventDate" xlink:type="simple">2015</named-content>; year: <named-content xmlns:xlink="http://www.w3.org/1999/xlink" content-type="dwc:year" xlink:type="simple">2015</named-content>; month: <named-content xmlns:xlink="http://www.w3.org/1999/xlink" content-type="dwc:month" xlink:type="simple">May</named-content>; day: <named-content xmlns:xlink="http://www.w3.org/1999/xlink" content-type="dwc:day" xlink:type="simple">5</named-content>; fieldNumber: <named-content xmlns:xlink="http://www.w3.org/1999/xlink" content-type="dwc:fieldNumber" xlink:type="simple">12</named-content>; <bold>Record Level:</bold> institutionID: <named-content xmlns:xlink="http://www.w3.org/1999/xlink" content-type="dwc:institutionID" xlink:type="simple">UANL, NL-INV-002-05-09</named-content>; collectionID: <named-content xmlns:xlink="http://www.w3.org/1999/xlink" content-type="dwc:collectionID" xlink:type="simple">UANL</named-content>; institutionCode: <named-content xmlns:xlink="http://www.w3.org/1999/xlink" content-type="dwc:institutionCode" xlink:type="simple">UANL</named-content>; collectionCode: <named-content xmlns:xlink="http://www.w3.org/1999/xlink" content-type="dwc:collectionCode" xlink:type="simple">UANL 8158</named-content></p></list-item><list-item><p><bold>Type status:</bold> <named-content xmlns:xlink="http://www.w3.org/1999/xlink" content-type="dwc:typeStatus" xlink:type="simple">Paratype</named-content>. <bold>Occurrence:</bold> catalogNumber: <named-content xmlns:xlink="http://www.w3.org/1999/xlink" content-type="dwc:catalogNumber" xlink:type="simple">UANL 8159</named-content>; individualCount: <named-content xmlns:xlink="http://www.w3.org/1999/xlink" content-type="dwc:individualCount" xlink:type="simple">1</named-content>; occurrenceID: <named-content xmlns:xlink="http://www.w3.org/1999/xlink" content-type="dwc:occurrenceID" xlink:type="simple">CB4EEF8F-DBE8-50DA-9D83-75AFDCF623C2</named-content>; <bold>Taxon:</bold> phylum: <named-content xmlns:xlink="http://www.w3.org/1999/xlink" content-type="dwc:phylum" xlink:type="simple"><tp:taxon-name><tp:taxon-name-part taxon-name-part-type="phylum">Annelida</tp:taxon-name-part></tp:taxon-name></named-content>; class: <named-content xmlns:xlink="http://www.w3.org/1999/xlink" content-type="dwc:class" xlink:type="simple"><tp:taxon-name><tp:taxon-name-part taxon-name-part-type="class">Polychaeta</tp:taxon-name-part></tp:taxon-name></named-content>; order: <named-content xmlns:xlink="http://www.w3.org/1999/xlink" content-type="dwc:order" xlink:type="simple"><tp:taxon-name><tp:taxon-name-part taxon-name-part-type="order">Phyllodocida</tp:taxon-name-part></tp:taxon-name></named-content>; family: <named-content xmlns:xlink="http://www.w3.org/1999/xlink" content-type="dwc:family" xlink:type="simple"><tp:taxon-name><tp:taxon-name-part taxon-name-part-type="family">Syllidae</tp:taxon-name-part></tp:taxon-name></named-content>; genus: <named-content xmlns:xlink="http://www.w3.org/1999/xlink" content-type="dwc:genus" xlink:type="simple"><tp:taxon-name><tp:taxon-name-part taxon-name-part-type="genus">Parasphaerosyllis</tp:taxon-name-part></tp:taxon-name></named-content>; specificEpithet: <named-content xmlns:xlink="http://www.w3.org/1999/xlink" content-type="dwc:specificEpithet" xlink:type="simple"><italic><tp:taxon-name><tp:taxon-name-part taxon-name-part-type="genus" reg="Parasphaerosyllis"/><tp:taxon-name-part taxon-name-part-type="species" reg="irregulata">irregulata</tp:taxon-name-part></tp:taxon-name></italic></named-content>; <bold>Location:</bold> higherGeographyID: <named-content xmlns:xlink="http://www.w3.org/1999/xlink" content-type="dwc:higherGeographyID" xlink:type="simple">Tropical Eastern Pacific</named-content>; continent: <named-content xmlns:xlink="http://www.w3.org/1999/xlink" content-type="dwc:continent" xlink:type="simple">America</named-content>; waterBody: <named-content xmlns:xlink="http://www.w3.org/1999/xlink" content-type="dwc:waterBody" xlink:type="simple">Gulf of California</named-content>; country: <named-content xmlns:xlink="http://www.w3.org/1999/xlink" content-type="dwc:country" xlink:type="simple">Mexico</named-content>; countryCode: <named-content xmlns:xlink="http://www.w3.org/1999/xlink" content-type="dwc:countryCode" xlink:type="simple">MX</named-content>; stateProvince: <named-content xmlns:xlink="http://www.w3.org/1999/xlink" content-type="dwc:stateProvince" xlink:type="simple">Baja California Sur</named-content>; municipality: <named-content xmlns:xlink="http://www.w3.org/1999/xlink" content-type="dwc:municipality" xlink:type="simple">La Paz</named-content>; locality: <named-content xmlns:xlink="http://www.w3.org/1999/xlink" content-type="dwc:locality" xlink:type="simple">San Lorenzo Channel</named-content>; verbatimDepth: <named-content xmlns:xlink="http://www.w3.org/1999/xlink" content-type="dwc:verbatimDepth" xlink:type="simple">3 m</named-content>; decimalLatitude: <named-content xmlns:xlink="http://www.w3.org/1999/xlink" content-type="dwc:decimalLatitude" xlink:type="simple">24.3865</named-content>; decimalLongitude: <named-content xmlns:xlink="http://www.w3.org/1999/xlink" content-type="dwc:decimalLongitude" xlink:type="simple">-110.315417</named-content>; <bold>Identification:</bold> identifiedBy: <named-content xmlns:xlink="http://www.w3.org/1999/xlink" content-type="dwc:identifiedBy" xlink:type="simple">Gerardo Góngora-Garza, Jesús Angel de León-González</named-content>; <bold>Event:</bold> eventDate: <named-content xmlns:xlink="http://www.w3.org/1999/xlink" content-type="dwc:eventDate" xlink:type="simple">05/05/2015</named-content>; year: <named-content xmlns:xlink="http://www.w3.org/1999/xlink" content-type="dwc:year" xlink:type="simple">2015</named-content>; month: <named-content xmlns:xlink="http://www.w3.org/1999/xlink" content-type="dwc:month" xlink:type="simple">May</named-content>; day: <named-content xmlns:xlink="http://www.w3.org/1999/xlink" content-type="dwc:day" xlink:type="simple">5</named-content>; fieldNumber: <named-content xmlns:xlink="http://www.w3.org/1999/xlink" content-type="dwc:fieldNumber" xlink:type="simple">12</named-content>; <bold>Record Level:</bold> institutionID: <named-content xmlns:xlink="http://www.w3.org/1999/xlink" content-type="dwc:institutionID" xlink:type="simple">UANL, NL-INV-002-05-09</named-content>; collectionID: <named-content xmlns:xlink="http://www.w3.org/1999/xlink" content-type="dwc:collectionID" xlink:type="simple">UANL</named-content>; institutionCode: <named-content xmlns:xlink="http://www.w3.org/1999/xlink" content-type="dwc:institutionCode" xlink:type="simple">UANL</named-content>; collectionCode: <named-content xmlns:xlink="http://www.w3.org/1999/xlink" content-type="dwc:collectionCode" xlink:type="simple">UANL 8159</named-content></p></list-item><list-item><p><bold>Type status:</bold> <named-content xmlns:xlink="http://www.w3.org/1999/xlink" content-type="dwc:typeStatus" xlink:type="simple">Paratype</named-content>. <bold>Occurrence:</bold> catalogNumber: <named-content xmlns:xlink="http://www.w3.org/1999/xlink" content-type="dwc:catalogNumber" xlink:type="simple">ECOSUR 0000</named-content>; individualCount: <named-content xmlns:xlink="http://www.w3.org/1999/xlink" content-type="dwc:individualCount" xlink:type="simple">1</named-content>; occurrenceID: <named-content xmlns:xlink="http://www.w3.org/1999/xlink" content-type="dwc:occurrenceID" xlink:type="simple">A0689572-82D7-51E0-86FC-2AD501C7A7F5</named-content>; <bold>Taxon:</bold> phylum: <named-content xmlns:xlink="http://www.w3.org/1999/xlink" content-type="dwc:phylum" xlink:type="simple"><tp:taxon-name><tp:taxon-name-part taxon-name-part-type="phylum">Annelida</tp:taxon-name-part></tp:taxon-name></named-content>; class: <named-content xmlns:xlink="http://www.w3.org/1999/xlink" content-type="dwc:class" xlink:type="simple"><tp:taxon-name><tp:taxon-name-part taxon-name-part-type="class">Polychaeta</tp:taxon-name-part></tp:taxon-name></named-content>; order: <named-content xmlns:xlink="http://www.w3.org/1999/xlink" content-type="dwc:order" xlink:type="simple"><tp:taxon-name><tp:taxon-name-part taxon-name-part-type="order">Phyllodocida</tp:taxon-name-part></tp:taxon-name></named-content>; family: <named-content xmlns:xlink="http://www.w3.org/1999/xlink" content-type="dwc:family" xlink:type="simple"><tp:taxon-name><tp:taxon-name-part taxon-name-part-type="family">Syllidae</tp:taxon-name-part></tp:taxon-name></named-content>; genus: <named-content xmlns:xlink="http://www.w3.org/1999/xlink" content-type="dwc:genus" xlink:type="simple"><tp:taxon-name><tp:taxon-name-part taxon-name-part-type="genus">Parasphaerosyllis</tp:taxon-name-part></tp:taxon-name></named-content>; specificEpithet: <named-content xmlns:xlink="http://www.w3.org/1999/xlink" content-type="dwc:specificEpithet" xlink:type="simple"><italic><tp:taxon-name><tp:taxon-name-part taxon-name-part-type="genus" reg="Parasphaerosyllis"/><tp:taxon-name-part taxon-name-part-type="species" reg="irregulata">irregulata</tp:taxon-name-part></tp:taxon-name></italic></named-content>; <bold>Location:</bold> higherGeographyID: <named-content xmlns:xlink="http://www.w3.org/1999/xlink" content-type="dwc:higherGeographyID" xlink:type="simple">Tropical Eastern Pacific</named-content>; continent: <named-content xmlns:xlink="http://www.w3.org/1999/xlink" content-type="dwc:continent" xlink:type="simple">America</named-content>; waterBody: <named-content xmlns:xlink="http://www.w3.org/1999/xlink" content-type="dwc:waterBody" xlink:type="simple">Gulf of California</named-content>; country: <named-content xmlns:xlink="http://www.w3.org/1999/xlink" content-type="dwc:country" xlink:type="simple">Mexico</named-content>; countryCode: <named-content xmlns:xlink="http://www.w3.org/1999/xlink" content-type="dwc:countryCode" xlink:type="simple">MX</named-content>; stateProvince: <named-content xmlns:xlink="http://www.w3.org/1999/xlink" content-type="dwc:stateProvince" xlink:type="simple">Baja California Sur</named-content>; municipality: <named-content xmlns:xlink="http://www.w3.org/1999/xlink" content-type="dwc:municipality" xlink:type="simple">La Paz</named-content>; locality: <named-content xmlns:xlink="http://www.w3.org/1999/xlink" content-type="dwc:locality" xlink:type="simple">San Lorenzo Channel</named-content>; verbatimDepth: <named-content xmlns:xlink="http://www.w3.org/1999/xlink" content-type="dwc:verbatimDepth" xlink:type="simple">3 m</named-content>; decimalLatitude: <named-content xmlns:xlink="http://www.w3.org/1999/xlink" content-type="dwc:decimalLatitude" xlink:type="simple">24.386917</named-content>; decimalLongitude: <named-content xmlns:xlink="http://www.w3.org/1999/xlink" content-type="dwc:decimalLongitude" xlink:type="simple">-110.315111</named-content>; <bold>Identification:</bold> identifiedBy: <named-content xmlns:xlink="http://www.w3.org/1999/xlink" content-type="dwc:identifiedBy" xlink:type="simple">Gerardo Góngora-Garza, Jesús Angel de León-González</named-content>; <bold>Event:</bold> eventDate: <named-content xmlns:xlink="http://www.w3.org/1999/xlink" content-type="dwc:eventDate" xlink:type="simple">05/05/2015</named-content>; year: <named-content xmlns:xlink="http://www.w3.org/1999/xlink" content-type="dwc:year" xlink:type="simple">2015</named-content>; month: <named-content xmlns:xlink="http://www.w3.org/1999/xlink" content-type="dwc:month" xlink:type="simple">May</named-content>; day: <named-content xmlns:xlink="http://www.w3.org/1999/xlink" content-type="dwc:day" xlink:type="simple">5</named-content>; fieldNumber: <named-content xmlns:xlink="http://www.w3.org/1999/xlink" content-type="dwc:fieldNumber" xlink:type="simple">2</named-content>; <bold>Record Level:</bold> institutionID: <named-content xmlns:xlink="http://www.w3.org/1999/xlink" content-type="dwc:institutionID" xlink:type="simple">ECOSUR QNR.IN.021.0497</named-content>; collectionID: <named-content xmlns:xlink="http://www.w3.org/1999/xlink" content-type="dwc:collectionID" xlink:type="simple">ECOSUR</named-content>; institutionCode: <named-content xmlns:xlink="http://www.w3.org/1999/xlink" content-type="dwc:institutionCode" xlink:type="simple">ECOSUR</named-content>; collectionCode: <named-content xmlns:xlink="http://www.w3.org/1999/xlink" content-type="dwc:collectionCode" xlink:type="simple">ECOSUR 0000</named-content></p></list-item><list-item><p><bold>Type status:</bold> <named-content xmlns:xlink="http://www.w3.org/1999/xlink" content-type="dwc:typeStatus" xlink:type="simple">Paratype</named-content>. <bold>Occurrence:</bold> catalogNumber: <named-content xmlns:xlink="http://www.w3.org/1999/xlink" content-type="dwc:catalogNumber" xlink:type="simple">CNAP–ICML 0000</named-content>; individualCount: <named-content xmlns:xlink="http://www.w3.org/1999/xlink" content-type="dwc:individualCount" xlink:type="simple">1</named-content>; occurrenceID: <named-content xmlns:xlink="http://www.w3.org/1999/xlink" content-type="dwc:occurrenceID" xlink:type="simple">369F3B1A-7D37-55AB-A9FB-577AB6B82D1C</named-content>; <bold>Taxon:</bold> phylum: <named-content xmlns:xlink="http://www.w3.org/1999/xlink" content-type="dwc:phylum" xlink:type="simple"><tp:taxon-name><tp:taxon-name-part taxon-name-part-type="phylum">Annelida</tp:taxon-name-part></tp:taxon-name></named-content>; class: <named-content xmlns:xlink="http://www.w3.org/1999/xlink" content-type="dwc:class" xlink:type="simple"><tp:taxon-name><tp:taxon-name-part taxon-name-part-type="class">Polychaeta</tp:taxon-name-part></tp:taxon-name></named-content>; order: <named-content xmlns:xlink="http://www.w3.org/1999/xlink" content-type="dwc:order" xlink:type="simple"><tp:taxon-name><tp:taxon-name-part taxon-name-part-type="order">Phyllodocida</tp:taxon-name-part></tp:taxon-name></named-content>; family: <named-content xmlns:xlink="http://www.w3.org/1999/xlink" content-type="dwc:family" xlink:type="simple"><tp:taxon-name><tp:taxon-name-part taxon-name-part-type="family">Syllidae</tp:taxon-name-part></tp:taxon-name></named-content>; genus: <named-content xmlns:xlink="http://www.w3.org/1999/xlink" content-type="dwc:genus" xlink:type="simple"><tp:taxon-name><tp:taxon-name-part taxon-name-part-type="genus">Parasphaerosyllis</tp:taxon-name-part></tp:taxon-name></named-content>; specificEpithet: <named-content xmlns:xlink="http://www.w3.org/1999/xlink" content-type="dwc:specificEpithet" xlink:type="simple"><italic><tp:taxon-name><tp:taxon-name-part taxon-name-part-type="genus" reg="Parasphaerosyllis"/><tp:taxon-name-part taxon-name-part-type="species" reg="irregulata">irregulata</tp:taxon-name-part></tp:taxon-name></italic></named-content>; <bold>Location:</bold> higherGeographyID: <named-content xmlns:xlink="http://www.w3.org/1999/xlink" content-type="dwc:higherGeographyID" xlink:type="simple">Tropical Eastern Pacific</named-content>; continent: <named-content xmlns:xlink="http://www.w3.org/1999/xlink" content-type="dwc:continent" xlink:type="simple">America</named-content>; waterBody: <named-content xmlns:xlink="http://www.w3.org/1999/xlink" content-type="dwc:waterBody" xlink:type="simple">Gulf of California</named-content>; country: <named-content xmlns:xlink="http://www.w3.org/1999/xlink" content-type="dwc:country" xlink:type="simple">Mexico</named-content>; countryCode: <named-content xmlns:xlink="http://www.w3.org/1999/xlink" content-type="dwc:countryCode" xlink:type="simple">MX</named-content>; stateProvince: <named-content xmlns:xlink="http://www.w3.org/1999/xlink" content-type="dwc:stateProvince" xlink:type="simple">Baja California Sur</named-content>; municipality: <named-content xmlns:xlink="http://www.w3.org/1999/xlink" content-type="dwc:municipality" xlink:type="simple">La Paz</named-content>; locality: <named-content xmlns:xlink="http://www.w3.org/1999/xlink" content-type="dwc:locality" xlink:type="simple">San Lorenzo Channel</named-content>; verbatimDepth: <named-content xmlns:xlink="http://www.w3.org/1999/xlink" content-type="dwc:verbatimDepth" xlink:type="simple">3 m</named-content>; decimalLatitude: <named-content xmlns:xlink="http://www.w3.org/1999/xlink" content-type="dwc:decimalLatitude" xlink:type="simple">24.386583</named-content>; decimalLongitude: <named-content xmlns:xlink="http://www.w3.org/1999/xlink" content-type="dwc:decimalLongitude" xlink:type="simple">-110.315389</named-content>; <bold>Identification:</bold> identifiedBy: <named-content xmlns:xlink="http://www.w3.org/1999/xlink" content-type="dwc:identifiedBy" xlink:type="simple">Gerardo Góngora-Garza, Jesús Angel de León-González</named-content>; <bold>Event:</bold> eventDate: <named-content xmlns:xlink="http://www.w3.org/1999/xlink" content-type="dwc:eventDate" xlink:type="simple">05/05/2015</named-content>; year: <named-content xmlns:xlink="http://www.w3.org/1999/xlink" content-type="dwc:year" xlink:type="simple">2015</named-content>; month: <named-content xmlns:xlink="http://www.w3.org/1999/xlink" content-type="dwc:month" xlink:type="simple">May</named-content>; day: <named-content xmlns:xlink="http://www.w3.org/1999/xlink" content-type="dwc:day" xlink:type="simple">5</named-content>; fieldNumber: <named-content xmlns:xlink="http://www.w3.org/1999/xlink" content-type="dwc:fieldNumber" xlink:type="simple">9</named-content>; <bold>Record Level:</bold> institutionID: <named-content xmlns:xlink="http://www.w3.org/1999/xlink" content-type="dwc:institutionID" xlink:type="simple">CNAP–ICML, UNAM, DFE.IN.061.0598</named-content>; collectionID: <named-content xmlns:xlink="http://www.w3.org/1999/xlink" content-type="dwc:collectionID" xlink:type="simple">CNAP–ICML</named-content>; institutionCode: <named-content xmlns:xlink="http://www.w3.org/1999/xlink" content-type="dwc:institutionCode" xlink:type="simple">CNAP–ICML</named-content>; collectionCode: <named-content xmlns:xlink="http://www.w3.org/1999/xlink" content-type="dwc:collectionCode" xlink:type="simple">CNAP–ICML 0000</named-content></p></list-item><list-item><p><bold>Type status:</bold> <named-content xmlns:xlink="http://www.w3.org/1999/xlink" content-type="dwc:typeStatus" xlink:type="simple">Paratype</named-content>. <bold>Occurrence:</bold> catalogNumber: <named-content xmlns:xlink="http://www.w3.org/1999/xlink" content-type="dwc:catalogNumber" xlink:type="simple">UANL 8160</named-content>; occurrenceID: <named-content xmlns:xlink="http://www.w3.org/1999/xlink" content-type="dwc:occurrenceID" xlink:type="simple">807FE40C-F564-56E4-872E-F55DF8892634</named-content>; <bold>Taxon:</bold> phylum: <named-content xmlns:xlink="http://www.w3.org/1999/xlink" content-type="dwc:phylum" xlink:type="simple"><tp:taxon-name><tp:taxon-name-part taxon-name-part-type="phylum">Annelida</tp:taxon-name-part></tp:taxon-name></named-content>; class: <named-content xmlns:xlink="http://www.w3.org/1999/xlink" content-type="dwc:class" xlink:type="simple"><tp:taxon-name><tp:taxon-name-part taxon-name-part-type="class">Polychaeta</tp:taxon-name-part></tp:taxon-name></named-content>; order: <named-content xmlns:xlink="http://www.w3.org/1999/xlink" content-type="dwc:order" xlink:type="simple"><tp:taxon-name><tp:taxon-name-part taxon-name-part-type="order">Phyllodocida</tp:taxon-name-part></tp:taxon-name></named-content>; family: <named-content xmlns:xlink="http://www.w3.org/1999/xlink" content-type="dwc:family" xlink:type="simple"><tp:taxon-name><tp:taxon-name-part taxon-name-part-type="family">Syllidae</tp:taxon-name-part></tp:taxon-name></named-content>; genus: <named-content xmlns:xlink="http://www.w3.org/1999/xlink" content-type="dwc:genus" xlink:type="simple"><tp:taxon-name><tp:taxon-name-part taxon-name-part-type="genus">Parasphaerosyllis</tp:taxon-name-part></tp:taxon-name></named-content>; specificEpithet: <named-content xmlns:xlink="http://www.w3.org/1999/xlink" content-type="dwc:specificEpithet" xlink:type="simple"><italic><tp:taxon-name><tp:taxon-name-part taxon-name-part-type="genus" reg="Parasphaerosyllis"/><tp:taxon-name-part taxon-name-part-type="species" reg="irregulata">irregulata</tp:taxon-name-part></tp:taxon-name></italic></named-content>; <bold>Location:</bold> higherGeographyID: <named-content xmlns:xlink="http://www.w3.org/1999/xlink" content-type="dwc:higherGeographyID" xlink:type="simple">Tropical Eastern Pacific</named-content>; continent: <named-content xmlns:xlink="http://www.w3.org/1999/xlink" content-type="dwc:continent" xlink:type="simple">America</named-content>; waterBody: <named-content xmlns:xlink="http://www.w3.org/1999/xlink" content-type="dwc:waterBody" xlink:type="simple">Gulf of California</named-content>; country: <named-content xmlns:xlink="http://www.w3.org/1999/xlink" content-type="dwc:country" xlink:type="simple">Mexico</named-content>; countryCode: <named-content xmlns:xlink="http://www.w3.org/1999/xlink" content-type="dwc:countryCode" xlink:type="simple">MX</named-content>; stateProvince: <named-content xmlns:xlink="http://www.w3.org/1999/xlink" content-type="dwc:stateProvince" xlink:type="simple">Baja California Sur</named-content>; municipality: <named-content xmlns:xlink="http://www.w3.org/1999/xlink" content-type="dwc:municipality" xlink:type="simple">La Paz</named-content>; locality: <named-content xmlns:xlink="http://www.w3.org/1999/xlink" content-type="dwc:locality" xlink:type="simple">San Lorenzo Channel</named-content>; verbatimDepth: <named-content xmlns:xlink="http://www.w3.org/1999/xlink" content-type="dwc:verbatimDepth" xlink:type="simple">3 m</named-content>; decimalLatitude: <named-content xmlns:xlink="http://www.w3.org/1999/xlink" content-type="dwc:decimalLatitude" xlink:type="simple">24.386778</named-content>; decimalLongitude: <named-content xmlns:xlink="http://www.w3.org/1999/xlink" content-type="dwc:decimalLongitude" xlink:type="simple">-110.315056</named-content>; <bold>Identification:</bold> identifiedBy: <named-content xmlns:xlink="http://www.w3.org/1999/xlink" content-type="dwc:identifiedBy" xlink:type="simple">Gerardo Góngora-Garza, Jesús Angel de León-González</named-content>; <bold>Event:</bold> eventDate: <named-content xmlns:xlink="http://www.w3.org/1999/xlink" content-type="dwc:eventDate" xlink:type="simple">05/05/2015</named-content>; year: <named-content xmlns:xlink="http://www.w3.org/1999/xlink" content-type="dwc:year" xlink:type="simple">2015</named-content>; month: <named-content xmlns:xlink="http://www.w3.org/1999/xlink" content-type="dwc:month" xlink:type="simple">May</named-content>; day: <named-content xmlns:xlink="http://www.w3.org/1999/xlink" content-type="dwc:day" xlink:type="simple">5</named-content>; fieldNumber: <named-content xmlns:xlink="http://www.w3.org/1999/xlink" content-type="dwc:fieldNumber" xlink:type="simple">16</named-content>; <bold>Record Level:</bold> institutionID: <named-content xmlns:xlink="http://www.w3.org/1999/xlink" content-type="dwc:institutionID" xlink:type="simple">UANL, NL-INV-002-05-09</named-content>; collectionID: <named-content xmlns:xlink="http://www.w3.org/1999/xlink" content-type="dwc:collectionID" xlink:type="simple">UANL</named-content>; institutionCode: <named-content xmlns:xlink="http://www.w3.org/1999/xlink" content-type="dwc:institutionCode" xlink:type="simple">UANL</named-content>; collectionCode: <named-content xmlns:xlink="http://www.w3.org/1999/xlink" content-type="dwc:collectionCode" xlink:type="simple">UANL 816</named-content></p></list-item></list></tp:treatment-sec><tp:treatment-sec sec-type="Description"><title>Description</title><p>Holotype complete, 35 mm long, 0.9 mm wide, 310 chaetigers. Body pale yellowish, without colour pattern, subcylindrical, ventrally flattened. Prostomium oval, wider than long. Two pairs of eyes in trapezoidal arrangement. Eyes of anterior pair longer than inferior pair, closer to external border of prostomium. Eyespots absent (Fig. <xref ref-type="fig" rid="F10790618">2</xref>A). Three annulate antennae. Median one with 26 articles, located in middle prostomium, between posterior eyes. Lateral antennae inserted in the anterior border of prostomium, with 16 articles each. All antennae longer than prostomium and palps. Palps subtriangular, slightly shorter than prostomium, free at their base (Fig. <xref ref-type="fig" rid="F10790618">2</xref>A). Peristomium as long as first chaetiger (Fig. <xref ref-type="fig" rid="F10790618">2</xref>A, Fig. <xref ref-type="fig" rid="F10790660">4</xref>A–B), with two pairs of tentacular cirri, dorsal ones with 24–25 moniliform articles, ventral ones with 13 articles each (Fig. <xref ref-type="fig" rid="F10790618">2</xref>A, Fig. <xref ref-type="fig" rid="F10790660">4</xref>A–B). Buccal hole with two large lateral edges and a central fissure formed by three irregular pleats. Dorsal cirri long, articulated. Articles near to cirrophore sub-rectangular, wider than long, following ones moniliform; distal article and, on occasions, subdistal ones longer than wide. First pair of dorsal cirri long, with 18 articles each. Cirri from second to sixth parapodia with 16–18 articles. After proventricle end, dorsal cirri alternating one by one (short and long), with 14–18 and 20–22 articles, respectively. In chaetiger 44 appear the first bulbous dorsal cirrus on right side only, with moniliform cirri on left side. From that region to the end of body, articulated cirri with 12–22 articles, with the exception of the last segments where it is growing and has few articles. Nearly spherical dorsal cirri in certain segments (Fig. <xref ref-type="fig" rid="F10790660">4</xref>C and E), while, in others, they are bulbous with distal part lengthened (Fig. <xref ref-type="fig" rid="F10790618">2</xref>B and Fig. <xref ref-type="fig" rid="F10790660">4</xref>D). The presence of spherical/bulbous cirri is irregular, not alternating one by one with moniliform cirri in all segments, but a series of up to 10 bulbous cirri can be present or 3 moniliform cirri in a row, although, sometimes, bulbous and moniliform cirri appear in the same segment forming asymmetric segments (Fig. <xref ref-type="fig" rid="F10790662">5</xref>A–B). Distal end of bulbous cirri with an unarticulated knob, smooth (Fig. <xref ref-type="fig" rid="F10790660">4</xref>C and E), although, in some cases, three or four terminal articles are present on posterior segments (Fig. <xref ref-type="fig" rid="F10790618">2</xref>C and Fig. <xref ref-type="fig" rid="F10790660">4</xref>D). Bulbous cirri with a dorsal band composed of several lines of pores (Fig. <xref ref-type="fig" rid="F10790660">4</xref>C–E, Fig. <xref ref-type="fig" rid="F10790662">5</xref>A–B and E–F), from which numerous groups of filaments or cilia are observed (Fig. <xref ref-type="fig" rid="F10790662">5</xref>E–F). Bulbous cirri present until before the last 20 chaetigers (Fig. <xref ref-type="fig" rid="F10790664">6</xref>B). Subconical parapodial lobe, truncate distally (Fig. <xref ref-type="fig" rid="F10790660">4</xref>D). Ventral cirri conical, distal end rounded, shorter than length of parapodial lobe. Anterior and median chaetigers with two aciculae per parapodia, one of these thicker than the other, both bent lightly in the distal end (Fig. <xref ref-type="fig" rid="F10790618">2</xref>D–E). Posterior parapodia with one acicula, similar in shape to the anterior ones. Anterior parapodia with 9–13 falcigers per fascicle, clearly bidentate with short blades, subequal teeth. Rate of size between dorsal-most versus ventral-most blades: 1.4 (Fig. <xref ref-type="fig" rid="F10790620">3</xref>A, 5D). Median parapodia with 10–13 bidentate falcigers. Blades of falcigers longer than anterior ones, secondary tooth slightly longer than apical one. Size proportion between dorsal-most versus ventral-most blades: 1.2 (Fig. <xref ref-type="fig" rid="F10790620">3</xref>B and Fig. <xref ref-type="fig" rid="F10790662">5</xref>E). Posterior parapodia with around 10 falcigers, similar of those of median parapodia, gradation dorso-ventral 1.5–1.6 (Fig. <xref ref-type="fig" rid="F10790620">3</xref>C). Pre-pygidial parapodia with 6–7 falcigers, larger than those of anterior parapodia, but similar in shape (Fig. <xref ref-type="fig" rid="F10790620">3</xref>D and Fig. <xref ref-type="fig" rid="F10790662">5</xref>F). Dorsal and ventral simple chaetae present on last eight chaetigers (chaetiger 303); dorsal simple chaetae thick and clearly bidentate (Fig. <xref ref-type="fig" rid="F10790618">2</xref>F), the ventral one very thin and slightly bidentate (Fig. <xref ref-type="fig" rid="F10790618">2</xref>G). Pharynx extending through 6 segments, anteriorly surrounded by 10 soft papillae, approximately 1.4 times longer than the length of proventricle, with a thin and acute mid-dorsal tooth inserted anteriorly. Proventricle extending through three segments, with 18 muscle cell rows (Fig. <xref ref-type="fig" rid="F10790618">2</xref>A). Three anal cirri, two lateral articulated with 13 articles and one mid-ventral smooth, very small (Fig. <xref ref-type="fig" rid="F10790662">5</xref>B–C).</p></tp:treatment-sec><tp:treatment-sec sec-type="Diagnosis"><title>Diagnosis</title><p>Palps free at their bases. Peristomium as long as first chaetiger. Dorsal cirri from mid-body spherical to bulbous with a long distal end, alternate with long and articulated cirri in an irregular pattern (they are not alternating one by one, both kinds of dorsal cirri may appear on the same segment). Bulbous and spherical dorsal cirri mostly with an unarticulated knob, but those from posterior segments can have two to four distal articles. Bidentate falcigers with short, subtriangular blade, proximal tooth slightly larger than distal one.</p></tp:treatment-sec><tp:treatment-sec sec-type="Etymology"><title>Etymology</title><p>The specific name refers to the irregular presence of bulbous and moniliform dorsal cirri.</p></tp:treatment-sec><tp:treatment-sec sec-type="Distribution"><title>Distribution</title><p>Only known from the type locality.</p></tp:treatment-sec><tp:treatment-sec sec-type="Ecology"><title>Ecology</title><p>The specimens were captured among biofoulers such as coralline algae, bryozoans, hydrozoans and tubes of polychaetes <italic><tp:taxon-name><tp:taxon-name-part taxon-name-part-type="genus" reg="Spirobranchus">Spirobranchus</tp:taxon-name-part></tp:taxon-name></italic> spp., attached to pyramidal cement structures commonly used to fix coral <italic><tp:taxon-name><tp:taxon-name-part taxon-name-part-type="genus" reg="Pocillopora">Pocillopora</tp:taxon-name-part></tp:taxon-name></italic> spp. fragments.</p></tp:treatment-sec><tp:treatment-sec sec-type="Biology"><title>Biology</title><p>Schizogamy. Formation of unique dicerous stolon.</p></tp:treatment-sec><tp:treatment-sec sec-type="Taxon discussion"><title>Taxon discussion</title><p><italic><tp:taxon-name><tp:taxon-name-part taxon-name-part-type="genus" reg="Parasphaerosyllis">Parasphaerosyllis</tp:taxon-name-part><tp:taxon-name-part taxon-name-part-type="species" reg="irregulata">irregulata</tp:taxon-name-part></tp:taxon-name></italic> sp. nov., differs from other species in the genus by having palps free at their base (<italic><tp:taxon-name><tp:taxon-name-part taxon-name-part-type="genus" reg="Parasphaerosyllis">P.</tp:taxon-name-part><tp:taxon-name-part taxon-name-part-type="species" reg="ezoensis">ezoensis</tp:taxon-name-part></tp:taxon-name></italic>, <italic><tp:taxon-name><tp:taxon-name-part taxon-name-part-type="genus" reg="Parasphaerosyllis">P.</tp:taxon-name-part><tp:taxon-name-part taxon-name-part-type="species" reg="indica">indica</tp:taxon-name-part></tp:taxon-name></italic>, <italic><tp:taxon-name><tp:taxon-name-part taxon-name-part-type="genus" reg="Parasphaerosyllis">P.</tp:taxon-name-part><tp:taxon-name-part taxon-name-part-type="species" reg="malimalii">malimalii</tp:taxon-name-part></tp:taxon-name></italic> and <italic><tp:taxon-name><tp:taxon-name-part taxon-name-part-type="genus" reg="Parasphaerosyllis">P.</tp:taxon-name-part><tp:taxon-name-part taxon-name-part-type="species" reg="uschakovi">uschakovi</tp:taxon-name-part></tp:taxon-name></italic> have palps fused basally) and the presence of an irregular alternation of bulbous and articulated dorsal cirri as follows: spherical to bulbous cirri with 1–3 terminal articulated knobs and moniliform ones, both distributed irregularly, sometimes a spherical/bulbous and moniliform cirrus may appear together within the same segment or only a spherical/bulbous cirrus may appear in several consecutive segments (not alternating one by one as occurs in the other species of the genus). Besides, its is important to emphasise the lost of bilateral symmetry of dorsal cirri in some segments: shape of dorsal cirrus from the right side of a particular segment is not always replicated in the left side as occurs in other species. Furthermore, the size and shape of falciger blades (short and subtriangular) with subequal teeth (proximal tooth slightly larger than the terminal one) is a unique feature (all other four species have falcigers with longer blades than in <italic><tp:taxon-name><tp:taxon-name-part taxon-name-part-type="genus" reg="Parasphaerosyllis">P.</tp:taxon-name-part><tp:taxon-name-part taxon-name-part-type="species" reg="irregulata">irregulata</tp:taxon-name-part></tp:taxon-name></italic> sp. nov. and proximal tooth being shorter than the terminal one).</p><p>The spherical or bulbous dorsal cirri of <italic><tp:taxon-name><tp:taxon-name-part taxon-name-part-type="genus" reg="Parasphaerosyllis">P.</tp:taxon-name-part><tp:taxon-name-part taxon-name-part-type="species" reg="irregulata">irregulata</tp:taxon-name-part></tp:taxon-name></italic> sp. nov. presumably have glands over its dorsal surface, aligned in several straight rows (Fig. <xref ref-type="fig" rid="F10790660">4</xref>E–F), some empty pores are visible, whereas other pores show short filaments or cilia arising from the holes. Their function is unknown, as well as their presence in <italic><tp:taxon-name><tp:taxon-name-part taxon-name-part-type="genus" reg="Parasphaerosyllis">P.</tp:taxon-name-part><tp:taxon-name-part taxon-name-part-type="species" reg="ezoensis">ezoensis</tp:taxon-name-part></tp:taxon-name> and <tp:taxon-name><tp:taxon-name-part taxon-name-part-type="genus" reg="Parasphaerosyllis">P.</tp:taxon-name-part><tp:taxon-name-part taxon-name-part-type="species" reg="uschakovi">uschakovi</tp:taxon-name-part></tp:taxon-name></italic>, but in the record of <xref ref-type="bibr" rid="B10790870">San Martín et al. (2008)</xref>: figs. 19E–F, SEM, as "<italic><tp:taxon-name><tp:taxon-name-part taxon-name-part-type="genus" reg="Parasphaerosyllis">P.</tp:taxon-name-part><tp:taxon-name-part taxon-name-part-type="species" reg="indica">indica</tp:taxon-name-part></tp:taxon-name></italic>” from the Tasman Sea (specimen AM W30153), some pores are visible on the surface of bulbous dorsal cirri, but in the figure, it cannot be seen if the pores are aligned in rows as in <italic><tp:taxon-name><tp:taxon-name-part taxon-name-part-type="genus" reg="Parasphaerosyllis">P.</tp:taxon-name-part><tp:taxon-name-part taxon-name-part-type="species" reg="irregulata">irregulata</tp:taxon-name-part></tp:taxon-name></italic> or in a scattered pattern. Besides, the specimens from Tasman Sea and Western Australia reported by <xref ref-type="bibr" rid="B10790870">San Martín et al. (2008)</xref>: fig. 22A, have bulbous dorsal cirri with dark, fibrillar inclusions forming nearly diagonal lines, as well as those illustrated by <xref ref-type="bibr" rid="B10790907">Capa et al. (2001)</xref>: fig. 1D to <italic><tp:taxon-name><tp:taxon-name-part taxon-name-part-type="genus" reg="Parasphaerosyllis">P.</tp:taxon-name-part><tp:taxon-name-part taxon-name-part-type="species" reg="malimalli">malimalli</tp:taxon-name-part></tp:taxon-name></italic> and those here described in the holotype of <italic><tp:taxon-name><tp:taxon-name-part taxon-name-part-type="genus" reg="Parasphaerosyllis">P.</tp:taxon-name-part><tp:taxon-name-part taxon-name-part-type="species" reg="indica">indica</tp:taxon-name-part></tp:taxon-name></italic>. It is unknown if that pattern is distinctive of these three taxa or not or if these are related to pores or glands.</p></tp:treatment-sec><tp:treatment-sec><!--Section generated to contain objects referenced in tp:taxon-treatment.--><fig id="F10790618" position="float" orientation="portrait"><object-id xmlns:xlink="http://www.w3.org/1999/xlink" content-type="arpha" xlink:type="simple">CD92AA47-B5B4-5F63-99FC-83BDDCF1A7CB</object-id><object-id xmlns:xlink="http://www.w3.org/1999/xlink" content-type="doi" xlink:type="simple">10.3897/BDJ.12.e116082.figure2</object-id><label>Figure 2.</label><caption><p>Line drawings of <italic><tp:taxon-name><tp:taxon-name-part taxon-name-part-type="genus" reg="Parasphaerosyllis">Parasphaerosyllis</tp:taxon-name-part><tp:taxon-name-part taxon-name-part-type="species" reg="irregulata">irregulata</tp:taxon-name-part></tp:taxon-name></italic> sp. nov. (holotype UANL 8158). <bold>A</bold> Anterior end, dorsal view; <bold>B</bold> Middle section of body, dorsal view; <bold>C</bold> Posterior bulbous and moniliform dorsal cirri, chaetiger 260; <bold>D</bold> Acicula, chaetiger 10; <bold>E</bold> Acicula, posterior chaetiger; <bold>F</bold> Ventral simple chaeta, chaetiger 302; <bold>G</bold> Dorsal simple chaeta, chaetiger 302. Scale bars: A, B = 0.5 mm; C = 0.25 mm; D–G = 20 µm.</p></caption><graphic xmlns:xlink="http://www.w3.org/1999/xlink" xlink:href="bdj-12-e116082-g002.jpg" position="float" id="oo_932206.jpg" orientation="portrait" xlink:type="simple"><uri content-type="original_file" xlink:type="simple">https://binary.pensoft.net/fig/932206</uri></graphic></fig><fig id="F10790660" position="float" orientation="portrait"><object-id xmlns:xlink="http://www.w3.org/1999/xlink" content-type="arpha" xlink:type="simple">285F8605-3562-5DF2-A508-C337ED696375</object-id><object-id xmlns:xlink="http://www.w3.org/1999/xlink" content-type="doi" xlink:type="simple">10.3897/BDJ.12.e116082.figure4</object-id><label>Figure 4.</label><caption><p>Scanning electronic micrographs of <italic><tp:taxon-name><tp:taxon-name-part taxon-name-part-type="genus" reg="Parasphaerosyllis">Parasphaerosyllis</tp:taxon-name-part><tp:taxon-name-part taxon-name-part-type="species" reg="irregulata">irregulata</tp:taxon-name-part></tp:taxon-name></italic> sp. nov. (paratype UANL 8160). <bold>A</bold> Anterior end, dorsal view, arrows point to insertion scars of dorsal cirri; <bold>B</bold> Prostomium and first anterior segments, dorsal view; <bold>C</bold> Alternated bulbous and moniliform dorsal cirri from mid-body region; <bold>D</bold> Posterior segments showing different development stages of bulbous dorsal cirri; <bold>E</bold> Bulbous dorsal cirrus showing dorsal band of several lines of pores; <bold>F</bold> Detail of ciliate pores on bulbous dorsal cirrus. Scale bars: A, B = 0.5 mm; C, D = 50 µm; F = 5 µm.</p></caption><graphic xmlns:xlink="http://www.w3.org/1999/xlink" xlink:href="bdj-12-e116082-g004.jpg" position="float" id="oo_932217.jpg" orientation="portrait" xlink:type="simple"><uri content-type="original_file" xlink:type="simple">https://binary.pensoft.net/fig/932217</uri></graphic></fig><fig id="F10790662" position="float" orientation="portrait"><object-id xmlns:xlink="http://www.w3.org/1999/xlink" content-type="arpha" xlink:type="simple">560E9037-188F-5AAE-BDA5-ABA5BD6FC9EE</object-id><object-id xmlns:xlink="http://www.w3.org/1999/xlink" content-type="doi" xlink:type="simple">10.3897/BDJ.12.e116082.figure5</object-id><label>Figure 5.</label><caption><p>Scanning electronic micrographs micrographs of <italic><tp:taxon-name><tp:taxon-name-part taxon-name-part-type="genus" reg="Parasphaerosyllis">Parasphaerosyllis</tp:taxon-name-part><tp:taxon-name-part taxon-name-part-type="species" reg="irregulata">irregulata</tp:taxon-name-part></tp:taxon-name></italic> sp. nov. (paratype UANL 8160). <bold>A</bold> Middle section of the body, dorsal view, square showing an enlargement of a spherical cirrus with two terminal articles; <bold>B</bold> Posterior section of the body, dorsal view, where “b" means bulbous cirrus and “m” moliniform cirrus; <bold>C</bold> Terminal end, lateral view; <bold>D</bold> Anterior parapodium with falcigers; <bold>E</bold> Falcigers from middle body; <bold>F</bold> Falcigers from posterior parapodia. Scale bars: A, B = 0.5 mm; C = 0.1 mm; D, F = 10 µm, E = 5 µm.</p></caption><graphic xmlns:xlink="http://www.w3.org/1999/xlink" xlink:href="bdj-12-e116082-g005.jpg" position="float" id="oo_932218.jpg" orientation="portrait" xlink:type="simple"><uri content-type="original_file" xlink:type="simple">https://binary.pensoft.net/fig/932218</uri></graphic></fig><fig id="F10790664" position="float" orientation="portrait"><object-id xmlns:xlink="http://www.w3.org/1999/xlink" content-type="arpha" xlink:type="simple">FDCEA85D-7B6E-5DBE-B4C2-899D2BE0A1FA</object-id><object-id xmlns:xlink="http://www.w3.org/1999/xlink" content-type="doi" xlink:type="simple">10.3897/BDJ.12.e116082.figure6</object-id><label>Figure 6.</label><caption><p>Digital photographs of <italic><tp:taxon-name><tp:taxon-name-part taxon-name-part-type="genus" reg="Parasphaerosyllis">Parasphaerosyllis</tp:taxon-name-part><tp:taxon-name-part taxon-name-part-type="species" reg="malimalii">malimalii</tp:taxon-name-part></tp:taxon-name></italic> Capa, San Martín and López, 2001 (UANL 8160). <bold>A</bold> Mid-body segments, showing bulbous and moniliform dorsal cirri; <bold>B</bold> Falcigers from chaetiger 10; <bold>C</bold> Falciger and pseudosimple chaeta from middle parapodium; <bold>D</bold> Pseudosimple chaetae from posterior parapodium. Scale bars: A = 50 µm; B–D = 20 µm.</p></caption><graphic xmlns:xlink="http://www.w3.org/1999/xlink" xlink:href="bdj-12-e116082-g006.jpg" position="float" id="oo_932219.jpg" orientation="portrait" xlink:type="simple"><uri content-type="original_file" xlink:type="simple">https://binary.pensoft.net/fig/932219</uri></graphic></fig><fig id="F10790620" position="float" orientation="portrait"><object-id xmlns:xlink="http://www.w3.org/1999/xlink" content-type="arpha" xlink:type="simple">65645C59-5762-5561-8672-232058EE690B</object-id><object-id xmlns:xlink="http://www.w3.org/1999/xlink" content-type="doi" xlink:type="simple">10.3897/BDJ.12.e116082.figure3</object-id><label>Figure 3.</label><caption><p>Line drawings of <italic><tp:taxon-name><tp:taxon-name-part taxon-name-part-type="genus" reg="Parasphaerosyllis">Parasphaerosyllis</tp:taxon-name-part><tp:taxon-name-part taxon-name-part-type="species" reg="irregulata">irregulata</tp:taxon-name-part></tp:taxon-name></italic> sp. nov. (holotype UANL 8158) <bold>A</bold> Falcigers from chaetiger 10; <bold>B</bold> Falcigers from chaetiger 40; <bold>C</bold> Falcigers from chaetiger 90; <bold>D</bold> Falcigers from chaetiger 250. Scale bar: A = 20 µm.</p></caption><graphic xmlns:xlink="http://www.w3.org/1999/xlink" xlink:href="bdj-12-e116082-g003.jpg" position="float" id="oo_932207.jpg" orientation="portrait" xlink:type="simple"><uri content-type="original_file" xlink:type="simple">https://binary.pensoft.net/fig/932207</uri></graphic></fig></tp:treatment-sec><ref-list><ref id="B10790870"><element-citation xmlns:xlink="http://www.w3.org/1999/xlink" publication-type="article" xlink:type="simple"><person-group person-group-type="author"><name name-style="western"><surname>San Martín</surname><given-names>Guillermo</given-names></name><name name-style="western"><surname>Hutchings</surname><given-names>Pat</given-names></name><name name-style="western"><surname>Aguado</surname><given-names>María Teresa</given-names></name></person-group><year>2008</year><article-title><tp:taxon-name><tp:taxon-name-part taxon-name-part-type="subfamily">Syllinae</tp:taxon-name-part></tp:taxon-name> (<tp:taxon-name><tp:taxon-name-part taxon-name-part-type="class">Polychaeta</tp:taxon-name-part></tp:taxon-name>: <tp:taxon-name><tp:taxon-name-part taxon-name-part-type="family">Syllidae</tp:taxon-name-part></tp:taxon-name>) from Australia. Part 1. Genera <italic><tp:taxon-name><tp:taxon-name-part taxon-name-part-type="genus" reg="Branchiosyllis">Branchiosyllis</tp:taxon-name-part></tp:taxon-name></italic>, <italic><tp:taxon-name><tp:taxon-name-part taxon-name-part-type="genus" reg="Eurysyllis">Eurysyllis</tp:taxon-name-part></tp:taxon-name></italic>, <italic><tp:taxon-name><tp:taxon-name-part taxon-name-part-type="genus" reg="Karroonsyllis">Karroonsyllis</tp:taxon-name-part></tp:taxon-name></italic>, <italic><tp:taxon-name><tp:taxon-name-part taxon-name-part-type="genus" reg="Parasphaerosyllis">Parasphaerosyllis</tp:taxon-name-part></tp:taxon-name></italic>, <italic><tp:taxon-name><tp:taxon-name-part taxon-name-part-type="genus" reg="Plakosyllis">Plakosyllis</tp:taxon-name-part></tp:taxon-name></italic>, <italic><tp:taxon-name><tp:taxon-name-part taxon-name-part-type="genus" reg="Rhopalosyllis">Rhopalosyllis</tp:taxon-name-part></tp:taxon-name></italic>, <italic><tp:taxon-name><tp:taxon-name-part taxon-name-part-type="genus" reg="Tetrapalpia">Tetrapalpia</tp:taxon-name-part></tp:taxon-name></italic> n. gen., and <italic><tp:taxon-name><tp:taxon-name-part taxon-name-part-type="genus" reg="Xenosyllis">Xenosyllis</tp:taxon-name-part></tp:taxon-name></italic></article-title><source>Records of the Australian Museum</source><volume>60</volume><issue>2</issue><fpage>119</fpage><lpage>160</lpage><pub-id pub-id-type="doi">10.3853/j.0067-1975.60.2008.1494</pub-id></element-citation></ref><ref id="B10790907"><element-citation xmlns:xlink="http://www.w3.org/1999/xlink" publication-type="article" xlink:type="simple"><person-group person-group-type="author"><name name-style="western"><surname>Capa</surname><given-names>M.</given-names></name><name name-style="western"><surname>San Martín</surname><given-names>G.</given-names></name><name name-style="western"><surname>López</surname><given-names>E.</given-names></name></person-group><year>2001</year><article-title>Description of a new species of <italic><tp:taxon-name><tp:taxon-name-part taxon-name-part-type="genus" reg="Parasphaerosyllis">Parasphaerosyllis</tp:taxon-name-part></tp:taxon-name></italic> (Polychaetae: <tp:taxon-name><tp:taxon-name-part taxon-name-part-type="family">Syllidae</tp:taxon-name-part></tp:taxon-name>: <tp:taxon-name><tp:taxon-name-part taxon-name-part-type="subfamily">Syllinae</tp:taxon-name-part></tp:taxon-name>)</article-title><source>Proceedings of the Biological Society of Washington</source><volume>114</volume><fpage>280</fpage><lpage>284</lpage></element-citation></ref></ref-list></tp:taxon-treatment>
